# Supplementary material for: Vibration optimization of spur gear based on GSA-SA algorithm
Source: PLoS One. 2023 Nov 1;18(11):e0293460. doi: 10.1371/journal.pone.0293460 (PMC10619769; doi:10.1371/journal.pone.0293460)
Supplement: S1 Data — (XLSX) [file pone.0293460.s001.xlsx]

## Sheet: Figure 2
Figure 2
GSA
Iteration	1	2	3	4	5	6	7	8	9	10	11	12	13	14	15	16	17	18	19	20	21	22	23	24	25	26	27	28	29	30	31	32	33	34	35	36	37	38	39	40	41	42	43	44	45	46	47	48	49
Best	142.022	117.005	91.919	91.919	91.919	91.919	88.2201	68.8646	68.8646	68.8646	68.8646	68.8646	68.8646	68.8646	68.8646	68.8646	68.8646	68.8646	68.8646	68.8646	64.1462	64.1462	64.1462	64.1462	64.1462	64.1462	64.1462	64.1462	64.1462	64.1462	64.1462	64.1462	64.1462	64.1462	64.1462	64.1462	64.1462	64.1462	64.1462	64.1462	64.1462	64.1462	64.1462	64.1462	64.1462	64.1462	64.1462	64.1462	64.1462
Iteration	101	102	103	104	105	106	107	108	109	110	111	112	113	114	115	116	117	118	119	120	121	122	123	124	125	126	127	128	129	130	131	132	133	134	135	136	137	138	139	140	141	142	143	144	145	146	147	148	149
Best	3.34853	3.34853	3.25388	3.25388	3.25388	1.55687	1.55687	1.55687	1.55687	1.55687	1.34144	1.34144	1.34144	1.34144	1.34144	1.22672	1.22672	1.22672	1.22672	1.22672	1.22672	1.22672	1.22672	1.07259	1.07259	0.63602	0.63602	0.42007	0.42007	0.42007	0.42007	0.32405	0.32405	0.32405	0.32405	0.32405	0.32405	0.32405	0.32405	0.32405	0.32405	0.28338	0.28338	0.28338	0.28338	0.28338	0.28338	0.2317	0.2317
Iteration	201	202	203	204	205	206	207	208	209	210	211	212	213	214	215	216	217	218	219	220	221	222	223	224	225	226	227	228	229	230	231	232	233	234	235	236	237	238	239	240	241	242	243	244	245	246	247	248	249
Best	0.05533	0.0395	0.0395	0.0395	0.02834	0.02834	0.02834	0.02834	0.02834	0.01643	0.01643	0.01643	0.01643	0.01643	0.01643	0.01643	0.01643	0.01643	0.01643	0.01643	0.01643	0.01643	0.01643	0.01643	0.01643	0.01643	0.01643	0.01643	0.01643	0.01643	0.01643	0.01643	0.01087	0.01087	0.01087	0.01087	0.01087	0.01087	0.01087	0.01087	0.01087	0.01087	0.01087	0.01087	0.01087	0.01087	0.01087	0.01087	0.01087
Iteration	301	302	303	304	305	306	307	308	309	310	311	312	313	314	315	316	317	318	319	320	321	322	323	324	325	326	327	328	329	330	331	332	333	334	335	336	337	338	339	340	341	342	343	344	345	346	347	348	349
Best	0.01087	0.01087	0.01087	0.01087	0.01087	0.01087	0.01087	0.01087	0.01087	0.01087	0.01087	0.01087	0.01087	0.01087	0.01087	0.01087	0.01087	0.01087	0.01087	0.01087	0.01087	0.01087	0.01087	0.01087	0.01087	0.01087	0.01087	0.01087	0.01087	0.01087	0.01087	0.01087	0.01087	0.01087	0.01087	0.01087	0.01087	0.01087	0.01087	0.01087	0.01087	0.01087	0.01087	0.01087	0.01087	0.01087	0.01087	0.01087	0.01087
Iteration	401	402	403	404	405	406	407	408	409	410	411	412	413	414	415	416	417	418	419	420	421	422	423	424	425	426	427	428	429	430	431	432	433	434	435	436	437	438	439	440	441	442	443	444	445	446	447	448	449
Best	0.01087	0.01087	0.01087	0.01087	0.01087	0.01087	0.01087	0.01087	0.01087	0.01087	0.01087	0.01087	0.01087	0.01087	0.01087	0.01087	0.01087	0.01087	0.01087	0.01087	0.01087	0.01087	0.01087	0.01087	0.01087	0.01087	0.01087	0.01087	0.01087	0.01087	0.01087	0.01087	0.01087	0.01087	0.01087	0.01087	0.01087	0.01087	0.01087	0.01087	0.01087	0.01087	0.01087	0.01087	0.01087	0.01087	0.01087	0.01087	0.01087
Iteration	501	502	503	504	505	506	507	508	509	510	511	512	513	514	515	516	517	518	519	520	521	522	523	524	525	526	527	528	529	530	531	532	533	534	535	536	537	538	539	540	541	542	543	544	545	546	547	548	549
Best	0.01087	0.01087	0.01087	0.01087	0.01087	0.01087	0.01087	0.01087	0.01087	0.01087	0.01087	0.01087	0.01087	0.01087	0.01087	0.01087	0.01087	0.01087	0.01087	0.01087	0.01087	0.01087	0.01087	0.01087	0.01087	0.01087	0.01087	0.01087	0.01087	0.01087	0.01087	0.01087	0.01087	0.01087	0.01087	0.01087	0.01087	0.01087	0.01087	0.01087	0.01087	0.01087	0.01087	0.01087	0.01087	0.01087	0.01087	0.01087	0.01087
Iteration	601	602	603	604	605	606	607	608	609	610	611	612	613	614	615	616	617	618	619	620	621	622	623	624	625	626	627	628	629	630	631	632	633	634	635	636	637	638	639	640	641	642	643	644	645	646	647	648	649
Best	0.01087	0.01087	0.01087	0.01087	0.01087	0.01087	0.01087	0.01087	0.01087	0.01087	0.01087	0.01087	0.01087	0.01087	0.01087	0.01087	0.01087	0.01087	0.01087	0.01087	0.01087	0.01087	0.01087	0.01087	0.01087	0.01087	0.01087	0.01087	0.01087	0.01087	0.01087	0.01087	0.01087	0.01087	0.01087	0.01087	0.01087	0.01087	0.01087	0.01087	0.01087	0.01087	0.01087	0.01087	0.01087	0.01087	0.01087	0.01087	0.01087
Iteration	701	702	703	704	705	706	707	708	709	710	711	712	713	714	715	716	717	718	719	720	721	722	723	724	725	726	727	728	729	730	731	732	733	734	735	736	737	738	739	740	741	742	743	744	745	746	747	748	749
Best	0.01087	0.01087	0.01087	0.01087	0.01087	0.01087	0.01087	0.01087	0.01087	0.01087	0.01087	0.01087	0.01087	0.01087	0.01087	0.01087	0.01087	0.01087	0.01087	0.01087	0.01087	0.01087	0.01087	0.01087	0.01087	0.01087	0.01087	0.01087	0.01087	0.01087	0.01087	0.01087	0.01087	0.01087	0.01087	0.01087	0.01087	0.01087	0.01087	0.01087	0.01087	0.01087	0.01087	0.01087	0.01087	0.01087	0.01087	0.01087	0.01087
Iteration	801	802	803	804	805	806	807	808	809	810	811	812	813	814	815	816	817	818	819	820	821	822	823	824	825	826	827	828	829	830	831	832	833	834	835	836	837	838	839	840	841	842	843	844	845	846	847	848	849
Best	0.01087	0.01087	0.01087	0.01087	0.01087	0.01087	0.01087	0.01087	0.01087	0.01087	0.01087	0.01087	0.01087	0.01087	0.01087	0.01087	0.01087	0.01087	0.01087	0.01087	0.01087	0.01087	0.01087	0.01087	0.01087	0.01087	0.01087	0.01087	0.01087	0.01087	0.01087	0.01087	0.01087	0.01087	0.01087	0.01087	0.01087	0.01087	0.01087	0.01087	0.01087	0.01087	0.01087	0.01087	0.01087	0.01087	0.01087	0.01087	0.01087
Iteration	901	902	903	904	905	906	907	908	909	910	911	912	913	914	915	916	917	918	919	920	921	922	923	924	925	926	927	928	929	930	931	932	933	934	935	936	937	938	939	940	941	942	943	944	945	946	947	948	949
Best	0.01087	0.01087	0.01087	0.01087	0.01087	0.01087	0.01087	0.01087	0.01087	0.01087	0.01087	0.01087	0.01087	0.01087	0.01087	0.01087	0.01087	0.01087	0.01087	0.01087	0.01087	0.01087	0.01087	0.01087	0.01087	0.01087	0.01087	0.01087	0.01087	0.01087	0.01087	0.01087	0.01087	0.01087	0.01087	0.01087	0.01087	0.01087	0.01087	0.01087	0.01087	0.01087	0.01087	0.01087	0.01087	0.01087	0.01087	0.01087	0.01087
GSA-SA
Iteration	1	2	3	4	5	6	7	8	9	10	11	12	13	14	15	16	17	18	19	20	21	22	23	24	25	26	27	28	29	30	31	32	33	34	35	36	37	38	39	40	41	42	43	44	45	46	47	48	49
Best	86.3565	30.6959	29.839	29.839	29.839	29.839	29.839	29.839	29.839	29.839	29.6712	29.6712	29.6712	29.6712	29.6712	29.6712	29.6712	29.6712	29.6712	29.6712	29.6712	29.6712	29.6712	29.6712	29.6712	29.6712	29.6712	29.6712	29.6712	29.6712	29.6712	29.6712	29.6712	29.6712	29.6712	29.6712	29.6712	29.6712	29.6712	29.6712	29.6712	29.6712	25.9518	25.9518	25.9518	25.9518	20.2641	20.2641	20.2641
Iteration	101	102	103	104	105	106	107	108	109	110	111	112	113	114	115	116	117	118	119	120	121	122	123	124	125	126	127	128	129	130	131	132	133	134	135	136	137	138	139	140	141	142	143	144	145	146	147	148	149
Best	8.81819	5.88435	5.88435	3.78712	3.66367	2.20744	2.20744	2.20744	2.20744	2.20744	2.20744	2.20744	2.17104	2.12515	2.12515	2.12515	2.12515	1.25422	1.25422	0.92159	0.92159	0.92159	0.92159	0.92159	0.92159	0.92159	0.35894	0.35894	0.28726	0.28726	0.28726	0.28726	0.28726	0.28726	0.28726	0.28726	0.25064	0.25064	0.23758	0.23758	0.23758	0.23758	0.23758	0.23758	0.23758	0.18327	0.18327	0.08417	0.08417
Iteration	201	202	203	204	205	206	207	208	209	210	211	212	213	214	215	216	217	218	219	220	221	222	223	224	225	226	227	228	229	230	231	232	233	234	235	236	237	238	239	240	241	242	243	244	245	246	247	248	249
Best	0.01523	0.01523	0.01523	0.01523	0.0027	0.0027	0.0027	0.0027	0.0027	0.0027	0.0027	0.0027	0.0027	0.0027	0.0027	0.0027	0.0027	0.0027	0.0027	0.0027	0.0027	0.0027	0.0027	0.0027	0.0027	0.0027	0.0027	0.0027	0.0027	0.0027	0.0027	0.0027	0.0027	0.0027	0.0027	0.0027	0.0027	0.0027	0.0027	0.0027	0.0027	0.0027	0.0027	0.0027	0.0027	0.0027	0.0027	0.0027	0.0027
Iteration	301	302	303	304	305	306	307	308	309	310	311	312	313	314	315	316	317	318	319	320	321	322	323	324	325	326	327	328	329	330	331	332	333	334	335	336	337	338	339	340	341	342	343	344	345	346	347	348	349
Best	0.0027	0.0027	0.0027	0.0027	0.0027	0.0027	0.0027	0.0027	0.0027	0.0027	0.0027	0.0027	0.0027	0.0027	0.0027	0.0027	0.0027	0.0027	0.0027	0.0027	0.0027	0.0027	0.0027	0.0027	0.0027	0.0027	0.0027	0.0027	0.0027	0.0027	0.0027	0.0027	0.0027	0.0027	0.0027	0.0027	0.0027	0.0027	0.0027	0.0027	0.0027	0.0027	0.0027	0.0027	0.0027	0.0027	0.0027	0.0027	0.0027
Iteration	401	402	403	404	405	406	407	408	409	410	411	412	413	414	415	416	417	418	419	420	421	422	423	424	425	426	427	428	429	430	431	432	433	434	435	436	437	438	439	440	441	442	443	444	445	446	447	448	449
Best	0.0027	0.0027	0.0027	0.0027	0.0027	0.0027	0.0027	0.0027	0.0027	0.0027	0.0027	0.0027	0.0027	0.0027	0.0027	0.0027	0.0027	0.0027	0.0027	0.0027	0.0027	0.0027	0.0027	0.0027	0.0027	0.0027	0.0027	0.0027	0.0027	0.0027	0.0027	0.0027	0.0027	0.0027	0.0027	0.0027	0.0027	0.0027	0.0027	0.0027	0.0027	0.0027	0.0027	0.0027	0.0027	0.0027	0.0027	0.0027	0.0027
Iteration	501	502	503	504	505	506	507	508	509	510	511	512	513	514	515	516	517	518	519	520	521	522	523	524	525	526	527	528	529	530	531	532	533	534	535	536	537	538	539	540	541	542	543	544	545	546	547	548	549
Best	0.0027	0.0027	0.0027	0.0027	0.0027	0.0027	0.0027	0.0027	0.0027	0.0027	0.0027	0.0027	0.0027	0.0027	0.0027	0.0027	0.0027	0.0027	0.0027	0.0027	0.0027	0.0027	0.0027	0.0027	0.0027	0.0027	0.0027	0.0027	0.0027	0.0027	0.0027	0.0027	0.0027	0.0027	0.0027	0.0027	0.0027	0.0027	0.0027	0.0027	0.0027	0.0027	0.0027	0.0027	0.0027	0.0027	0.0027	0.0027	0.0027
Iteration	601	602	603	604	605	606	607	608	609	610	611	612	613	614	615	616	617	618	619	620	621	622	623	624	625	626	627	628	629	630	631	632	633	634	635	636	637	638	639	640	641	642	643	644	645	646	647	648	649
Best	0.0027	0.0027	0.0027	0.0027	0.0027	0.0027	0.0027	0.0027	0.0027	0.0027	0.0027	0.0027	0.0027	0.0027	0.0027	0.0027	0.0027	0.0027	0.0027	0.0027	0.0027	0.0027	0.0027	0.0027	0.0027	0.0027	0.0027	0.0027	0.0027	0.0027	0.0027	0.0027	0.0027	0.0027	0.0027	0.0027	0.0027	0.0027	0.0027	0.0027	0.0027	0.0027	0.0027	0.0027	0.0027	0.0027	0.0027	0.0027	0.0027
Iteration	701	702	703	704	705	706	707	708	709	710	711	712	713	714	715	716	717	718	719	720	721	722	723	724	725	726	727	728	729	730	731	732	733	734	735	736	737	738	739	740	741	742	743	744	745	746	747	748	749
Best	0.0027	0.0027	0.0027	0.0027	0.0027	0.0027	0.0027	0.0027	0.0027	0.0027	0.0027	0.0027	0.0027	0.0027	0.0027	0.0027	0.0027	0.0027	0.0027	0.0027	0.0027	0.0027	0.0027	0.0027	0.0027	0.0027	0.0027	0.0027	0.0027	0.0027	0.0027	0.0027	0.0027	0.0027	0.0027	0.0027	0.0027	0.0027	0.0027	0.0027	0.0027	0.0027	0.0027	0.0027	0.0027	0.0027	0.0027	0.0027	0.0027
Iteration	801	802	803	804	805	806	807	808	809	810	811	812	813	814	815	816	817	818	819	820	821	822	823	824	825	826	827	828	829	830	831	832	833	834	835	836	837	838	839	840	841	842	843	844	845	846	847	848	849
Best	0.0027	0.0027	0.0027	0.0027	0.0027	0.0027	0.0027	0.0027	0.0027	0.0027	0.0027	0.0027	0.0027	0.0027	0.0027	0.0027	0.0027	0.0027	0.0027	0.0027	0.0027	0.0027	0.0027	0.0027	0.0027	0.0027	0.0027	0.0027	0.0027	0.0027	0.0027	0.0027	0.0027	0.0027	0.0027	0.0027	0.0027	0.0027	0.0027	0.0027	0.0027	0.0027	0.0027	0.0027	0.0027	0.0027	0.0027	0.0027	0.0027
Iteration	901	902	903	904	905	906	907	908	909	910	911	912	913	914	915	916	917	918	919	920	921	922	923	924	925	926	927	928	929	930	931	932	933	934	935	936	937	938	939	940	941	942	943	944	945	946	947	948	949
Best	0.0027	0.0027	0.0027	0.0027	0.0027	0.0027	0.0027	0.0027	0.0027	0.0027	0.0027	0.0027	0.0027	0.0027	0.0027	0.0027	0.0027	0.0027	0.0027	0.0027	0.0027	0.0027	0.0027	0.0027	0.0027	0.0027	0.0027	0.0027	0.0027	0.0027	0.0027	0.0027	0.0027	0.0027	0.0027	0.0027	0.0027	0.0027	0.0027	0.0027	0.0027	0.0027	0.0027	0.0027	0.0027	0.0027	0.0027	0.0027	0.0027
[truncated: 151 more columns]

## Sheet: Figure 7
Figure 7
(a)Meshing force			(b)Acceleration in y-direction			(c)Vibration torsional acceleration
Frequency	Amplitude		Frequency	Amplitude		Frequency	Amplitude
0	3.69965e-14		0	0.33871		0	0
1.39925	0.0005739		1.39925	0.00248		1.39925	81.7798
2.79851	0.000589083		2.79851	0.00222		2.79851	72.0366
4.19776	0.000599764		4.19776	0.00284		4.19776	80.703
5.59701	0.00066344		5.59701	0.00191		5.59701	61.1857
6.99627	0.000634736		6.99627	0.00195		6.99627	68.1821
8.39552	0.000677096		8.39552	0.00206		8.39552	69.1695
9.79478	0.000724503		9.79478	0.00167		9.79478	51.9522
11.194	0.00075814		11.194	0.00212		11.194	56.0044
12.5933	0.000740395		12.5933	0.00231		12.5933	82.9478
13.9925	0.000814599		13.9925	0.00164		13.9925	52.7758
15.3918	0.00085518		15.3918	0.00239		15.3918	68.7281
16.791	0.000875994		16.791	0.00259		16.791	88.7013
18.1903	0.000912844		18.1903	0.00247		18.1903	85.8194
19.5895	0.000969557		19.5895	0.00218		19.5895	63.7366
20.9888	0.00102		20.9888	0.00283		20.9888	111.659
22.3881	0.00102		22.3881	0.00278		22.3881	110.467
23.7873	0.00109		23.7873	0.0035		23.7873	125.654
25.1866	0.000990874		25.1866	0.00491		25.1866	207.016
26.5858	0.00141		26.5858	0.00189		26.5858	74.8005
27.9851	0.00135		27.9851	0.00176		27.9851	47.9141
29.3843	0.00138		29.3843	0.0021		29.3843	60.2853
30.7836	0.00146		30.7836	0.00159		30.7836	43.2326
32.1828	0.00149		32.1828	0.00125		32.1828	35.7227
33.5821	0.00154		33.5821	0.00231		33.5821	69.2675
34.9813	0.0016		34.9813	0.00168		34.9813	50.1524
36.3806	0.00164		36.3806	0.00205		36.3806	61.6854
37.7799	0.00171		37.7799	0.00222		37.7799	72.3486
39.1791	0.00179		39.1791	0.00176		39.1791	70.2012
40.5784	0.00184		40.5784	0.00215		40.5784	74.4118
41.9776	0.00191		41.9776	0.00242		41.9776	81.1789
43.3769	0.00196		43.3769	0.00243		43.3769	71.8632
44.7761	0.00207		44.7761	0.00256		44.7761	78.7337
46.1754	0.0021		46.1754	0.00215		46.1754	82.0418
47.5746	0.00213		47.5746	0.00212		47.5746	86.3155
48.9739	0.00227		48.9739	0.00156		48.9739	75.395
50.3731	0.00232		50.3731	0.00265		50.3731	76.8244
51.7724	0.00262		51.7724	0.00397		51.7724	117.113
53.1716	0.00247		53.1716	0.00233		53.1716	78.4919
54.5709	0.00257		54.5709	0.00206		54.5709	76.4236
55.9701	0.00267		55.9701	0.00219		55.9701	56.0747
57.3694	0.00272		57.3694	0.00197		57.3694	74.7539
58.7687	0.00279		58.7687	0.00287		58.7687	104.143
60.1679	0.0029		60.1679	0.00238		60.1679	74.0878
61.5672	0.003		61.5672	0.00306		61.5672	91.765
62.9664	0.00307		62.9664	0.00276		62.9664	98.623
64.3657	0.00315		64.3657	0.00248		64.3657	98.6626
65.7649	0.00327		65.7649	0.00272		65.7649	82.8256
67.1642	0.00337		67.1642	0.00274		67.1642	97.0841
68.5634	0.00343		68.5634	0.00287		68.5634	96.5883
69.9627	0.00356		69.9627	0.003		69.9627	98.7164
71.3619	0.00368		71.3619	0.00164		71.3619	69.7212
72.7612	0.00371		72.7612	0.00335		72.7612	150.385
74.1604	0.00391		74.1604	0.00314		74.1604	119.718
75.5597	0.00402		75.5597	0.00338		75.5597	118.689
76.959	0.00419		76.959	0.00365		76.959	91.1515
78.3582	0.0042		78.3582	0.00157		78.3582	108.925
79.7575	0.00438		79.7575	0.00312		79.7575	125.976
81.1567	0.00451		81.1567	0.0028		81.1567	111.585
82.556	0.00464		82.556	0.00269		82.556	133.496
83.9552	0.00476		83.9552	0.00304		83.9552	129.172
85.3545	0.00495		85.3545	0.00367		85.3545	123.599
86.7537	0.0051		86.7537	0.00327		86.7537	134.865
88.153	0.00526		88.153	0.00313		88.153	131.642
89.5522	0.00542		89.5522	0.00269		89.5522	128.263
90.9515	0.00562		90.9515	0.00368		90.9515	132.226
92.3508	0.00575		92.3508	0.003		92.3508	142.9
93.75	0.00592		93.75	0.00306		93.75	148.515
95.1492	0.00619		95.1492	0.00346		95.1492	145.655
96.5485	0.00638		96.5485	0.00345		96.5485	151.834
97.9478	0.00643		97.9478	0.0039		97.9478	255.778
99.347	0.00691		99.347	0.00437		99.347	128.903
100.746	0.00712		100.746	0.00433		100.746	139.911
102.146	0.00739		102.146	0.00451		102.146	126.812
103.545	0.00766		103.545	0.00416		103.545	161.456
104.944	0.0079		104.944	0.00488		104.944	191.636
106.343	0.00823		106.343	0.00473		106.343	164.702
107.743	0.00856		107.743	0.00497		107.743	184.187
109.142	0.00892		109.142	0.00467		109.142	177.446
110.541	0.00927		110.541	0.00489		110.541	193.214
111.94	0.00968		111.94	0.00543		111.94	186.452
113.34	0.01009		113.34	0.00513		113.34	193.508
114.739	0.01055		114.739	0.00518		114.739	205.255
116.138	0.01106		116.138	0.006		116.138	223.768
117.537	0.01158		117.537	0.0053		117.537	211.698
118.937	0.01218		118.937	0.00545		118.937	246.145
120.336	0.01284		120.336	0.00711		120.336	249.813
121.735	0.01351		121.735	0.00665		121.735	264.619
123.134	0.01422		123.134	0.00551		123.134	263.077
124.534	0.01549		124.534	0.01204		124.534	321.839
125.933	0.01623		125.933	0.00996		125.933	314.293
127.332	0.01729		127.332	0.00948		127.332	318.157
128.731	0.01848		128.731	0.01011		128.731	361.429
130.131	0.01983		130.131	0.00954		130.131	340.747
131.53	0.02147		131.53	0.01102		131.53	369.559
132.929	0.0233		132.929	0.0123		132.929	408.838
134.328	0.02546		134.328	0.01312		134.328	426.103
135.728	0.02808		135.728	0.01368		135.728	467.161
137.127	0.0313		137.127	0.01579		137.127	523.841
138.526	0.03518		138.526	0.01773		138.526	581.798
139.925	0.04024		139.925	0.02021		139.925	662.554
141.325	0.04694		141.325	0.02419		141.325	767.98
142.724	0.05618		142.724	0.0286		142.724	902.195
144.123	0.06976		144.123	0.03538		144.123	1127.41
145.522	0.09194		145.522	0.04801		145.522	1443.99
146.922	0.13417		146.922	0.0693		146.922	2090.49
148.321	0.24683		148.321	0.12777		148.321	3790.71
149.72	1.48569		149.72	0.7694		149.72	22687.2
151.119	0.37265		151.119	0.19374		151.119	5592.98
152.519	0.16615		152.519	0.08635		152.519	2479.55
153.918	0.10715		153.918	0.05558		153.918	1572.92
155.317	0.0792		155.317	0.04133		155.317	1185.44
156.716	0.06291		156.716	0.03286		156.716	898.571
158.116	0.05221		158.116	0.0273		158.116	745.41
159.515	0.04467		159.515	0.02388		159.515	641.527
160.914	0.03904		160.914	0.02129		160.914	542.495
162.313	0.03467		162.313	0.01897		162.313	454.681
163.713	0.03127		163.713	0.01721		163.713	429.564
165.112	0.02842		165.112	0.01583		165.112	368.281
166.511	0.02608		166.511	0.01342		166.511	326.226
167.91	0.02411		167.91	0.01318		167.91	294.836
169.31	0.02244		169.31	0.01248		169.31	290.255
170.709	0.0209		170.709	0.01096		170.709	244.406
172.108	0.01967		172.108	0.01123		172.108	204.295
173.507	0.01854		173.507	0.00989		173.507	186.674
174.907	0.01751		174.907	0.0103		174.907	124.222
176.306	0.01693		176.306	0.01085		176.306	379.895
177.705	0.01592		177.705	0.00887		177.705	225.947
179.104	0.01519		179.104	0.00872		179.104	191.367
180.504	0.01456		180.504	0.00892		180.504	202.279
181.903	0.01396		181.903	0.00894		181.903	175.435
183.302	0.01337		183.302	0.00777		183.302	146.45
184.701	0.0129		184.701	0.00832		184.701	151.331
186.101	0.01242		186.101	0.00708		186.101	129.761
187.5	0.01198		187.5	0.00755		187.5	117.01
188.899	0.01158		188.899	0.00739		188.899	120.485
190.299	0.0112		190.299	0.00738		190.299	105.619
191.698	0.01086		191.698	0.0064		191.698	101.354
193.097	0.01057		193.097	0.00694		193.097	102.846
194.496	0.01025		194.496	0.00595		194.496	102.603
195.896	0.00997		195.896	0.00721		195.896	85.0116
197.295	0.00973		197.295	0.00713		197.295	87.83
198.694	0.00949		198.694	0.00638		198.694	94.1564
200.093	0.00927		200.093	0.00595		200.093	96.0126
201.493	0.00914		201.493	0.00469		201.493	194.381
202.892	0.00882		202.892	0.00691		202.892	62.3419
204.291	0.00864		204.291	0.00601		204.291	66.1575
205.69	0.0085		205.69	0.00602		205.69	80.9408
207.09	0.00829		207.09	0.0067		207.09	56.9373
208.489	0.0081		208.489	0.00631		208.489	43.3526
209.888	0.008		209.888	0.00586		209.888	65.6274
211.287	0.00783		211.287	0.00587		211.287	45.2219
212.687	0.0077		212.687	0.00582		212.687	43.5001
214.086	0.0076		214.086	0.00635		214.086	53.2244
215.485	0.00751		215.485	0.00614		215.485	58.0292
216.884	0.00737		216.884	0.00631		216.884	49.3355
218.284	0.00728		218.284	0.00698		218.284	67.4712
219.683	0.00719		219.683	0.00585		219.683	54.6442
221.082	0.00714		221.082	0.00608		221.082	83.6686
222.481	0.00695		222.481	0.00714		222.481	84.9877
223.881	0.00694		223.881	0.00554		223.881	38.225
225.28	0.0069		225.28	0.00569		225.28	52.6621
226.679	0.00689		226.679	0.00529		226.679	59.382
228.078	0.0068		228.078	0.00736		228.078	122.328
229.478	0.00674		229.478	0.00632		229.478	73.4645
230.877	0.00673		230.877	0.00722		230.877	79.4721
232.276	0.00668		232.276	0.00664		232.276	87.6388
233.675	0.00665		233.675	0.00658		233.675	95.0285
235.075	0.00666		235.075	0.00628		235.075	78.0768
236.474	0.00666		236.474	0.00668		236.474	92.8681
237.873	0.00666		237.873	0.00644		237.873	102.677
239.272	0.00668		239.272	0.0073		239.272	112.78
240.672	0.00669		240.672	0.00641		240.672	93.0661
242.071	0.0067		242.071	0.0082		242.071	135.319
243.47	0.00674		243.47	0.00794		243.47	139.61
244.869	0.00681		244.869	0.00755		244.869	117.399
246.269	0.00683		246.269	0.00743		246.269	136.944
247.668	0.00677		247.668	0.00962		247.668	224.84
249.067	0.00713		249.067	0.006		249.067	58.8153
250.466	0.00715		250.466	0.00668		250.466	99.8441
251.866	0.00726		251.866	0.00703		251.866	104.296
253.265	0.00731		253.265	0.00789		253.265	136.664
254.664	0.00742		254.664	0.00912		254.664	162.28
256.063	0.0076		256.063	0.0083		256.063	145.418
257.463	0.00774		257.463	0.00884		257.463	157.459
258.862	0.00793		258.862	0.0089		258.862	166.553
260.261	0.00811		260.261	0.00987		260.261	184.043
261.66	0.00833		261.66	0.00953		261.66	181.541
263.06	0.00855		263.06	0.00984		263.06	202.589
264.459	0.00882		264.459	0.01062		264.459	217.879
265.858	0.0091		265.858	0.01053		265.858	219.315
267.257	0.00942		267.257	0.01149		267.257	240.874
268.657	0.00976		268.657	0.01167		268.657	254.687
270.056	0.01019		270.056	0.01139		270.056	242.716
271.455	0.01059		271.455	0.0123		271.455	277.199
272.854	0.01109		272.854	0.01338		272.854	297.64
274.254	0.01195		274.254	0.00949		274.254	149.369
275.653	0.01229		275.653	0.01436		275.653	316.188
277.052	0.01296		277.052	0.01443		277.052	340.487
278.451	0.01374		278.451	0.01679		278.451	390.363
279.851	0.01467		279.851	0.01793		279.851	411.336
281.25	0.01574		281.25	0.01844		281.25	422.88
282.649	0.01693		282.649	0.01983		282.649	477.955
284.049	0.01836		284.049	0.02158		284.049	526.764
285.448	0.02008		285.448	0.02377		285.448	585.621
286.847	0.02222		286.847	0.02623		286.847	633.916
288.246	0.02477		288.246	0.02974		288.246	740.423
289.646	0.02809		289.646	0.03365		289.646	838.517
291.045	0.03247		291.045	0.03838		291.045	959.368
292.444	0.03843		292.444	0.04534		292.444	1146.19
293.843	0.0471		293.843	0.05698		293.843	1438.42
295.243	0.06096		295.243	0.0719		295.243	1822.09
296.642	0.08623		296.642	0.10309		296.642	2631.5
298.041	0.14772		298.041	0.17656		298.041	4530.12
299.44	0.51649		299.44	0.62125		299.44	16039.2
300.84	0.3441		300.84	0.41414		300.84	10710.9
302.239	0.12893		302.239	0.15592		302.239	4058.29
303.638	0.07927		303.638	0.09614		303.638	2507.14
305.037	0.05721		305.037	0.07016		305.037	1838.8
306.437	0.04473		306.437	0.05432		306.437	1417.32
307.836	0.03671		307.836	0.04486		307.836	1181.86
309.235	0.03112		309.235	0.03824		309.235	1005.11
310.634	0.02699		310.634	0.0333		310.634	871.205
312.034	0.0238		312.034	0.02945		312.034	770.879
313.433	0.02132		313.433	0.02655		313.433	698.881
314.832	0.01924		314.832	0.0243		314.832	635.003
316.231	0.01753		316.231	0.02195		316.231	589.599
317.631	0.01614		317.631	0.02072		317.631	533.593
319.03	0.01493		319.03	0.01909		319.03	508.775
320.429	0.01382		320.429	0.01816		320.429	483.453
321.828	0.01295		321.828	0.01646		321.828	414.225
323.228	0.01212		323.228	0.01546		323.228	402.794
324.627	0.01141		324.627	0.01392		324.627	357.152
326.026	0.01096		326.026	0.01768		326.026	495.99
327.425	0.01015		327.425	0.01439		327.425	375.341
328.825	0.00964		328.825	0.01283		328.825	339.16
330.224	0.00919		330.224	0.01301		330.224	331.66
331.623	0.00874		331.623	0.01205		331.623	294.938
333.022	0.00828		333.022	0.01156		333.022	298.933
334.422	0.00792		334.422	0.01085		334.422	277.545
335.821	0.00755		335.821	0.01077		335.821	265.194
337.22	0.00721		337.22	0.0107		337.22	259.906
338.619	0.00692		338.619	0.01044		338.619	260.96
340.019	0.00661		340.019	0.00978		340.019	238.147
341.418	0.00634		341.418	0.00999		341.418	240.423
342.817	0.00609		342.817	0.01004		342.817	224.99
344.216	0.00584		344.216	0.00934		344.216	234.899
345.616	0.00561		345.616	0.00868		345.616	189.697
347.015	0.00539		347.015	0.00886		347.015	191.226
348.414	0.00518		348.414	0.00928		348.414	228.033
349.813	0.00498		349.813	0.00981		349.813	225.693
351.213	0.00482		351.213	0.01169		351.213	295.277
352.612	0.00453		352.612	0.00605		352.612	112.098
354.011	0.00438		354.011	0.00748		354.011	156.4
355.41	0.00422		355.41	0.00813		355.41	166.541
356.81	0.00402		356.81	0.00712		356.81	146.69
358.209	0.00383		358.209	0.00671		358.209	135.017
359.608	0.00372		359.608	0.00754		359.608	154.065
361.007	0.00352		361.007	0.00728		361.007	143.309
362.407	0.00337		362.407	0.00718		362.407	138.063
363.806	0.00323		363.806	0.00707		363.806	130.065
365.205	0.0031		365.205	0.00725		365.205	141.538
366.604	0.00292		366.604	0.00705		366.604	122.937
368.004	0.0028		368.004	0.00676		368.004	109.505
369.403	0.00266		369.403	0.00677		369.403	120.842
370.802	0.00254		370.802	0.00667		370.802	111.097
372.201	0.00228		372.201	0.006		372.201	78.519
373.601	0.00226		373.601	0.00746		373.601	137.694
375	0.00214		375	0.00684		375	118.61
376.399	0.00203		376.399	0.00785		376.399	132.316
377.799	0.00185		377.799	0.00608		377.799	70.1626
379.198	0.00173		379.198	0.00657		379.198	93.278
380.597	0.00165		380.597	0.00666		380.597	97.9634
381.996	0.00152		381.996	0.0062		381.996	80.3395
383.396	0.00144		383.396	0.00658		383.396	89.0058
384.795	0.00136		384.795	0.00744		384.795	100.829
386.194	0.00128		386.194	0.0068		386.194	84.2879
387.593	0.00123		387.593	0.00683		387.593	88.3186
388.993	0.0012		388.993	0.00699		388.993	89.1053
390.392	0.00121		390.392	0.0076		390.392	89.8557
391.791	0.00118		391.791	0.00651		391.791	74.9252
393.19	0.00124		393.19	0.00672		393.19	77.8603
394.59	0.00136		394.59	0.00759		394.59	84.3222
395.989	0.00142		395.989	0.0072		395.989	73.3392
397.388	0.0015		397.388	0.00651		397.388	54.257
398.787	0.00185		398.787	0.01057		398.787	187.813
400.187	0.00193		400.187	0.0089		400.187	116.215
401.586	0.00211		401.586	0.00922		401.586	113.509
402.985	0.0023		402.985	0.00804		402.985	72.4124
404.384	0.00251		404.384	0.0082		404.384	70.7776
405.784	0.00273		405.784	0.0091		405.784	107.343
407.183	0.003		407.183	0.00837		407.183	90.1281
408.582	0.00325		408.582	0.00916		408.582	106.538
409.981	0.00355		409.981	0.00896		409.981	101.436
411.381	0.00385		411.381	0.00965		411.381	114.018
412.78	0.00419		412.78	0.00965		412.78	116.326
414.179	0.00456		414.179	0.01012		414.179	115.528
415.578	0.00498		415.578	0.01019		415.578	108.619
416.978	0.00535		416.978	0.01075		416.978	140.715
418.377	0.00587		418.377	0.0105		418.377	114.71
419.776	0.00637		419.776	0.01189		419.776	122.734
421.175	0.00688		421.175	0.01172		421.175	146.107
422.575	0.00748		422.575	0.0137		422.575	165.464
423.974	0.00834		423.974	0.01554		423.974	147.67
425.373	0.0089		425.373	0.01328		425.373	192.832
426.772	0.00967		426.772	0.01399		426.772	214.983
428.172	0.01061		428.172	0.01463		428.172	234.764
429.571	0.01158		429.571	0.01631		429.571	284.082
430.97	0.01284		430.97	0.01732		430.97	267.323
432.369	0.01421		432.369	0.0185		432.369	305.497
433.769	0.01579		433.769	0.01997		433.769	353.958
435.168	0.01772		435.168	0.02162		435.168	383.978
436.567	0.02005		436.567	0.02342		436.567	405.526
437.966	0.02289		437.966	0.02656		437.966	494.599
439.366	0.02647		439.366	0.02957		439.366	551.253
440.765	0.03116		440.765	0.03444		440.765	631.026
442.164	0.03743		442.164	0.04028		442.164	773.299
443.563	0.0465		443.563	0.04824		443.563	968.709
444.963	0.06053		444.963	0.06261		444.963	1234.41
446.362	0.08538		446.362	0.08531		446.362	1778.54
447.761	0.14129		447.761	0.13875		447.761	2941.7
449.16	0.38349		449.16	0.36846		449.16	8021.72
450.56	0.58508		450.56	0.55287		450.56	12234.8
451.959	0.16999		451.959	0.15659		451.959	3565.11
453.358	0.10079		453.358	0.09179		453.358	2116.02
454.757	0.07231		454.757	0.06374		454.757	1512.75
456.157	0.05667		456.157	0.05015		456.157	1191.38
457.556	0.04691		457.556	0.0407		457.556	989.855
458.955	0.04016		458.955	0.03388		458.955	841.391
460.354	0.03521		460.354	0.03035		460.354	751.219
461.754	0.03142		461.754	0.0263		461.754	681.461
463.153	0.02852		463.153	0.02323		463.153	600.908
464.552	0.02608		464.552	0.0216		464.552	572.349
465.951	0.0241		465.951	0.01949		465.951	534.777
467.351	0.02246		467.351	0.01779		467.351	479.465
468.75	0.02107		468.75	0.01626		468.75	452.81
470.149	0.01979		470.149	0.01556		470.149	452.736
471.549	0.01871		471.549	0.01403		471.549	382.931
472.948	0.01783		472.948	0.01326		472.948	371.876
474.347	0.01701		474.347	0.01206		474.347	335.52
475.746	0.0166		475.746	0.00674		475.746	334.51
477.146	0.01552		477.146	0.01194		477.146	363.967
478.545	0.01494		478.545	0.01107		478.545	324.401
479.944	0.01442		479.944	0.00996		479.944	302.573
481.343	0.01387		481.343	0.0102		481.343	293.655
482.743	0.01342		482.743	0.0104		482.743	313.903
484.142	0.01301		484.142	0.00952		484.142	277.393
485.541	0.0126		485.541	0.00971		485.541	283.635
486.94	0.01224		486.94	0.00935		486.94	279.776
488.34	0.01192		488.34	0.0085		488.34	271.493
489.739	0.01159		489.739	0.00894		489.739	255.71
491.138	0.0113		491.138	0.00815		491.138	256.229
492.537	0.01104		492.537	0.00823		492.537	236.364
493.937	0.01077		493.937	0.00765		493.937	246.798
495.336	0.01049		495.336	0.00807		495.336	212.976
496.735	0.01027		496.735	0.00693		496.735	218.002
498.134	0.0101		498.134	0.00633		498.134	245.624
499.534	0.00988		499.534	0.0063		499.534	234.113
500.933	0.00975		500.933	0.00467		500.933	251.935
502.332	0.00926		502.332	0.00938		502.332	201.706
503.731	0.00922		503.731	0.00728		503.731	202.146
505.131	0.00908		505.131	0.00698		505.131	198.753
506.53	0.00886		506.53	0.00737		506.53	205.32
507.929	0.00869		507.929	0.00712		507.929	201.297
509.328	0.00861		509.328	0.0059		509.328	189.771
510.728	0.00844		510.728	0.00716		510.728	198.929
512.127	0.0083		512.127	0.00692		512.127	188.482
513.526	0.00816		513.526	0.00615		513.526	175.767
514.925	0.00804		514.925	0.00578		514.925	178.465
516.325	0.00788		516.325	0.00615		516.325	175.475
517.724	0.00777		517.724	0.00638		517.724	159.946
519.123	0.00766		519.123	0.00612		519.123	174.237
520.522	0.00755		520.522	0.00632		520.522	153.147
521.922	0.00736		521.922	0.00739		521.922	188.315
523.321	0.00738		523.321	0.00551		523.321	190.414
524.72	0.00723		524.72	0.00514		524.72	159.409
526.119	0.00715		526.119	0.00555		526.119	152.268
527.519	0.00693		527.519	0.00628		527.519	114.302
528.918	0.00689		528.918	0.00647		528.918	180.325
530.317	0.0068		530.317	0.0056		530.317	154.654
531.716	0.00669		531.716	0.00627		531.716	154.515
533.116	0.00662		533.116	0.00577		533.116	147.388
534.515	0.00653		534.515	0.0059		534.515	160.896
535.914	0.00643		535.914	0.00628		535.914	143.709
537.313	0.00633		537.313	0.00544		537.313	137.016
538.713	0.00624		538.713	0.00579		538.713	136.943
540.112	0.00615		540.112	0.00575		540.112	154.579
541.511	0.00604		541.511	0.00658		541.511	119.123
542.91	0.00597		542.91	0.00626		542.91	137.814
544.31	0.00588		544.31	0.00592		544.31	160.458
545.709	0.00577		545.709	0.00601		545.709	138.97
547.108	0.00563		547.108	0.0062		547.108	121.681
548.507	0.00584		548.507	0.0049		548.507	260.799
549.907	0.00556		549.907	0.00614		549.907	158.672
551.306	0.00544		551.306	0.00557		551.306	151.222
552.705	0.00529		552.705	0.00708		552.705	135.181
554.104	0.00521		554.104	0.0069		554.104	128.588
555.504	0.00518		555.504	0.006		555.504	141.953
556.903	0.00503		556.903	0.00639		556.903	135.543
558.302	0.00495		558.302	0.00627		558.302	127.628
559.701	0.00483		559.701	0.00705		559.701	124.667
561.101	0.00475		561.101	0.00647		561.101	132.13
562.5	0.00463		562.5	0.00754		562.5	120.753
563.899	0.00452		563.899	0.00758		563.899	125.156
565.299	0.0044		565.299	0.00773		565.299	137.763
566.698	0.00431		566.698	0.00774		566.698	123.694
568.097	0.00415		568.097	0.00832		568.097	142.073
569.496	0.00407		569.496	0.00819		569.496	158.088
570.896	0.00393		570.896	0.00839		570.896	135.896
572.295	0.00382		572.295	0.00821		572.295	158.346
573.694	0.00375		573.694	0.01153		573.694	295.807
575.093	0.0034		575.093	0.00957		575.093	29.7422
576.493	0.00336		576.493	0.00983		576.493	80.0519
577.892	0.00321		577.892	0.01053		577.892	78.2802
579.291	0.00317		579.291	0.01022		579.291	115.184
580.69	0.00301		580.69	0.01123		580.69	121.232
582.09	0.00297		582.09	0.0124		582.09	105.271
583.489	0.00301		583.489	0.01282		583.489	119.461
584.888	0.0031		584.888	0.0143		584.888	121.312
586.287	0.00334		586.287	0.0158		586.287	135.84
587.687	0.00386		587.687	0.01667		587.687	138.772
589.086	0.00458		589.086	0.01939		589.086	160.567
590.485	0.00567		590.485	0.02182		590.485	188.86
591.884	0.00731		591.884	0.02506		591.884	225.526
593.284	0.00971		593.284	0.02965		593.284	268.986
594.683	0.01341		594.683	0.03705		594.683	373.095
596.082	0.02001		596.082	0.04983		596.082	511.517
597.481	0.03392		597.481	0.07672		597.481	832.021
598.881	0.08285		598.881	0.1716		598.881	1944.96
600.28	0.35767		600.28	0.67747		600.28	8250.7
601.679	0.06411		601.679	0.11276		601.679	1429.53
603.078	0.03742		603.078	0.06023		603.078	825.304
604.478	0.02743		604.478	0.04158		604.478	581.126
605.877	0.02218		605.877	0.03031		605.877	497.063
607.276	0.01899		607.276	0.02501		607.276	407.974
608.675	0.01679		608.675	0.02063		608.675	356.232
610.075	0.01525		610.075	0.0172		610.075	341.046
611.474	0.01406		611.474	0.01487		611.474	317.14
612.873	0.01309		612.873	0.01345		612.873	267.546
614.272	0.01237		614.272	0.01202		614.272	280.825
615.672	0.01177		615.672	0.01041		615.672	259.832
617.071	0.01121		617.071	0.01012		617.071	227.529
618.47	0.01078		618.47	0.00929		618.47	217.202
619.869	0.01042		619.869	0.00796		619.869	235.96
621.269	0.01002		621.269	0.00852		621.269	185.258
622.668	0.00975		622.668	0.00805		622.668	176.009
624.067	0.00949		624.067	0.00828		624.067	150.447
625.466	0.00929		625.466	0.01149		625.466	130.116
626.866	0.00915		626.866	0.00399		626.866	268.466
628.265	0.0089		628.265	0.00471		628.265	208.053
629.664	0.00873		629.664	0.00511		629.664	184.36
631.063	0.00857		631.063	0.00457		631.063	200.009
632.463	0.00847		632.463	0.00327		632.463	213.354
633.862	0.0083		633.862	0.00465		633.862	178.233
635.261	0.00819		635.261	0.00364		635.261	194.43
636.66	0.00809		636.66	0.00427		636.66	187.805
638.06	0.00798		638.06	0.0034		638.06	176.955
639.459	0.00787		639.459	0.00332		639.459	172.489
640.858	0.00778		640.858	0.00305		640.858	170.837
642.257	0.00767		642.257	0.00344		642.257	157.523
643.657	0.00762		643.657	0.00336		643.657	168.206
645.056	0.0075		645.056	0.0033		645.056	154.198
646.455	0.00745		646.455	0.003		646.455	156.104
647.854	0.00744		647.854	0.00355		647.854	171.459
649.254	0.00736		649.254	0.00315		649.254	160.735
650.653	0.0073		650.653	0.00352		650.653	158.139
652.052	0.00711		652.052	0.00319		652.052	225.678
653.451	0.00715		653.451	0.00207		653.451	163.68
654.851	0.00709		654.851	0.00192		654.851	158.768
656.25	0.00706		656.25	0.00137		656.25	177.308
657.649	0.007		657.649	0.00172		657.649	167.883
659.049	0.00697		659.049	0.00253		659.049	144.362
660.448	0.00693		660.448	0.00147		660.448	165.216
661.847	0.00689		661.847	0.00247		661.847	151.186
663.246	0.00682		663.246	0.00189		663.246	141.23
664.646	0.00679		664.646	0.00237		664.646	142.843
666.045	0.00676		666.045	0.00187		666.045	151.794
667.444	0.00669		667.444	0.00233		667.444	139.37
668.843	0.00669		668.843	0.00145		668.843	150.193
670.243	0.00664		670.243	0.00209		670.243	137.688
671.642	0.00667		671.642	0.000558073		671.642	181.886
673.041	0.00663		673.041	0.00253		673.041	146.159
674.44	0.00654		674.44	0.00197		674.44	125.971
675.84	0.00651		675.84	0.00214		675.84	121.562
677.239	0.00646		677.239	0.00212		677.239	133.359
678.638	0.00656		678.638	0.00111		678.638	174.393
680.037	0.00648		680.037	0.00199		680.037	137.311
681.437	0.00644		681.437	0.000915591		681.437	146.419
682.836	0.00641		682.836	0.00195		682.836	133.651
684.235	0.00643		684.235	0.00198		684.235	144.826
685.634	0.00635		685.634	0.000854412		685.634	134.746
687.034	0.00633		687.034	0.00114		687.034	128.6
688.433	0.00634		688.433	0.00133		688.433	134.039
689.832	0.00635		689.832	0.00167		689.832	150.377
691.231	0.00628		691.231	0.00148		691.231	126.955
692.631	0.00631		692.631	0.00125		692.631	145.55
694.03	0.00632		694.03	0.00155		694.03	160.416
695.429	0.00627		695.429	0.00121		695.429	142.829
696.828	0.00626		696.828	0.00124		696.828	142.736
698.228	0.00637		698.228	0.00431		698.228	225.156
699.627	0.00622		699.627	0.00124		699.627	139.949
701.026	0.00619		701.026	0.000654719		701.026	140.485
702.425	0.00619		702.425	0.00103		702.425	150.075
703.825	0.00616		703.825	0.000954475		703.825	136.739
705.224	0.00616		705.224	0.00183		705.224	130.737
706.623	0.00615		706.623	0.000795249		706.623	140.259
708.022	0.00612		708.022	0.00158		708.022	127.401
709.422	0.00613		709.422	0.00146		709.422	135.872
710.821	0.00612		710.821	0.000967856		710.821	136.174
712.22	0.0061		712.22	0.000981592		712.22	136.605
713.619	0.00612		713.619	0.00118		713.619	145.859
715.019	0.00611		715.019	0.001		715.019	154.889
716.418	0.00607		716.418	0.00136		716.418	134.625
717.817	0.00612		717.817	0.000503169		717.817	168.909
719.216	0.00612		719.216	0.00105		719.216	162.774
720.616	0.00606		720.616	0.000766793		720.616	142.124
722.015	0.00609		722.015	0.00151		722.015	161.188
723.414	0.00626		723.414	0.00304		723.414	259.107
724.813	0.00581		724.813	0.00437		724.813	106.552
726.213	0.00593		726.213	0.00267		726.213	84.861
727.612	0.00595		727.612	0.00222		727.612	98.7921
729.011	0.00592		729.011	0.00196		729.011	89.2188
730.41	0.00601		730.41	0.000755031		730.41	136.342
731.81	0.00598		731.81	0.00177		731.81	117.545
733.209	0.00595		733.209	0.0015		733.209	111.237
734.608	0.006		734.608	0.00114		734.608	131.895
736.007	0.00601		736.007	0.000508589		736.007	146.328
737.407	0.00596		737.407	0.00128		737.407	118.247
738.806	0.006		738.806	0.000617269		738.806	142.393
740.205	0.00599		740.205	0.000620937		740.205	146.526
741.604	0.00598		741.604	0.00131		741.604	128.982
743.004	0.00597		743.004	0.000929478		743.004	130.642
744.403	0.00598
745.802	0.00596
747.201	0.00595
748.601	0.00595
750	0.0027

## Sheet: Figure 8
Figure 8
(a)Meshing force			(b)Acceleration in y-direction			(c)Vibration torsional acceleration
Frequency	Amplitude		Frequency	Amplitude		Frequency	Amplitude
0	2.00225e-13		0	0		0	0
1.39925	0.00891		1.39925	0.00196		1.39925	81.8711
2.79851	0.00892		2.79851	0.00146		2.79851	72.1241
4.19776	0.00893		4.19776	0.00154		4.19776	80.7957
5.59701	0.00897		5.59701	0.00184		5.59701	61.2782
6.99627	0.00897		6.99627	0.00234		6.99627	68.3286
8.39552	0.00901		8.39552	0.00176		8.39552	69.2872
9.79478	0.00908		9.79478	0.00233		9.79478	52.0311
11.194	0.00909		11.194	0.00306		11.194	56.1617
12.5933	0.00913		12.5933	0.00324		12.5933	83.0211
13.9925	0.0092		13.9925	0.00307		13.9925	52.8931
15.3918	0.00924		15.3918	0.00365		15.3918	68.8084
16.791	0.00927		16.791	0.00328		16.791	88.8247
18.1903	0.00934		18.1903	0.00405		18.1903	85.9397
19.5895	0.00945		19.5895	0.00386		19.5895	63.8658
20.9888	0.00948		20.9888	0.00336		20.9888	111.752
22.3881	0.00956		22.3881	0.00513		22.3881	110.555
23.7873	0.00963		23.7873	0.00546		23.7873	125.774
25.1866	0.00964		25.1866	0.00908		25.1866	207.094
26.5858	0.01003		26.5858	0.00664		26.5858	74.7315
27.9851	0.01002		27.9851	0.00461		27.9851	47.9967
29.3843	0.01012		29.3843	0.00529		29.3843	60.3726
30.7836	0.01025		30.7836	0.00557		30.7836	43.3305
32.1828	0.01036		32.1828	0.00623		32.1828	35.8415
33.5821	0.01046		33.5821	0.00623		33.5821	69.3612
34.9813	0.01061		34.9813	0.00674		34.9813	50.2526
36.3806	0.01074		36.3806	0.00741		36.3806	61.7812
37.7799	0.01085		37.7799	0.00782		37.7799	72.5146
39.1791	0.01102		39.1791	0.00758		39.1791	70.3034
40.5784	0.01115		40.5784	0.00805		40.5784	74.5659
41.9776	0.01132		41.9776	0.00814		41.9776	81.3201
43.3769	0.01149		43.3769	0.00884		43.3769	71.9849
44.7761	0.01168		44.7761	0.00849		44.7761	78.8095
46.1754	0.01183		46.1754	0.01011		46.1754	82.166
47.5746	0.01199		47.5746	0.01078		47.5746	86.4091
48.9739	0.01222		48.9739	0.0102		48.9739	75.4754
50.3731	0.01241		50.3731	0.01087		50.3731	76.9326
51.7724	0.01275		51.7724	0.00631		51.7724	117.128
53.1716	0.01282		53.1716	0.01144		53.1716	78.5958
54.5709	0.01304		54.5709	0.01157		54.5709	76.5566
55.9701	0.01328		55.9701	0.01158		55.9701	56.2311
57.3694	0.01351		57.3694	0.01234		57.3694	74.8554
58.7687	0.0137		58.7687	0.01359		58.7687	104.224
60.1679	0.01398		60.1679	0.01327		60.1679	74.1983
61.5672	0.01421		61.5672	0.01355		61.5672	91.9113
62.9664	0.01448		62.9664	0.01415		62.9664	98.7408
64.3657	0.01474		64.3657	0.01476		64.3657	98.786
65.7649	0.01505		65.7649	0.01463		65.7649	82.9263
67.1642	0.01533		67.1642	0.01542		67.1642	97.2051
68.5634	0.01561		68.5634	0.01647		68.5634	96.6838
69.9627	0.01594		69.9627	0.01671		69.9627	98.8113
71.3619	0.01627		71.3619	0.01731		71.3619	69.8313
72.7612	0.01651		72.7612	0.01971		72.7612	150.506
74.1604	0.0169		74.1604	0.01807		74.1604	119.876
75.5597	0.01727		75.5597	0.01884		75.5597	118.803
76.959	0.01765		76.959	0.01711		76.959	91.3333
78.3582	0.018		78.3582	0.0215		78.3582	109.05
79.7575	0.0184		79.7575	0.02134		79.7575	126.107
81.1567	0.01881		81.1567	0.02118		81.1567	111.721
82.556	0.01923		82.556	0.02277		82.556	133.574
83.9552	0.01966		83.9552	0.02359		83.9552	129.308
85.3545	0.02014		85.3545	0.02367		85.3545	123.723
86.7537	0.0206		86.7537	0.02454		86.7537	134.981
88.153	0.02109		88.153	0.02516		88.153	131.812
89.5522	0.02162		89.5522	0.02648		89.5522	128.392
90.9515	0.02216		90.9515	0.0261		90.9515	132.432
92.3508	0.02271		92.3508	0.02863		92.3508	143.029
93.75	0.0233		93.75	0.0301		93.75	148.619
95.1492	0.02393		95.1492	0.02993		95.1492	145.827
96.5485	0.02457		96.5485	0.03118		96.5485	152.006
97.9478	0.02512		97.9478	0.03705		97.9478	255.926
99.347	0.02603		99.347	0.03156		99.347	129.1
100.746	0.02676		100.746	0.0333		100.746	140.117
102.146	0.02757		102.146	0.034		102.146	127.007
103.545	0.02838		103.545	0.03642		103.545	161.623
104.944	0.02924		104.944	0.03924		104.944	191.782
106.343	0.03021		106.343	0.03949		106.343	164.884
107.743	0.0312		107.743	0.04157		107.743	184.338
109.142	0.03227		109.142	0.04333		109.142	177.634
110.541	0.03338		110.541	0.04526		110.541	193.416
111.94	0.0346		111.94	0.0465		111.94	186.688
113.34	0.03589		113.34	0.04886		113.34	193.728
114.739	0.03728		114.739	0.05173		114.739	205.469
116.138	0.0388		116.138	0.05441		116.138	224.007
117.537	0.04041		117.537	0.05675		117.537	211.966
118.937	0.04216		118.937	0.06006		118.937	246.418
120.336	0.04411		120.336	0.06239		120.336	250.056
121.735	0.04621		121.735	0.06687		121.735	264.883
123.134	0.0485		123.134	0.0712		123.134	263.381
124.534	0.05129		124.534	0.06818		124.534	322.118
125.933	0.05401		125.933	0.07759		125.933	314.673
127.332	0.05722		127.332	0.08353		127.332	318.495
128.731	0.06078		128.731	0.09037		128.731	361.818
130.131	0.0649		130.131	0.09708		130.131	341.161
131.53	0.06964		131.53	0.10449		131.53	369.95
132.929	0.0751		132.929	0.11417		132.929	409.316
134.328	0.08153		134.328	0.1249		134.328	426.618
135.728	0.08922		135.728	0.13852		135.728	467.677
137.127	0.09857		137.127	0.15407		137.127	524.395
138.526	0.11011		138.526	0.17436		138.526	582.431
139.925	0.12489		139.925	0.19965		139.925	663.336
141.325	0.14439		141.325	0.23259		141.325	768.825
142.724	0.17135		142.724	0.27841		142.724	903.256
144.123	0.21105		144.123	0.34758		144.123	1128.72
145.522	0.27562		145.522	0.45693		145.522	1445.7
146.922	0.39865		146.922	0.66879		146.922	2092.93
148.321	0.72661		148.321	1.23247		148.321	3795.2
149.72	4.33274		149.72	7.4428		149.72	22714
151.119	1.07623		151.119	1.86927		151.119	5599.65
152.519	0.47507		152.519	0.83601		152.519	2482.52
153.918	0.30323		153.918	0.54023		153.918	1574.8
155.317	0.22173		155.317	0.40134		155.317	1186.83
156.716	0.17419		156.716	0.3184		156.716	899.679
158.116	0.14295		158.116	0.26529		158.116	746.312
159.515	0.12088		159.515	0.22774		159.515	642.301
160.914	0.10444		160.914	0.19925		160.914	543.173
162.313	0.0917		162.313	0.17747		162.313	455.274
163.713	0.08152		163.713	0.16047		163.713	430.105
165.112	0.07318		165.112	0.14602		165.112	368.791
166.511	0.06625		166.511	0.13471		166.511	326.657
167.91	0.06038		167.91	0.1245		167.91	295.264
169.31	0.05532		169.31	0.11696		169.31	290.642
170.709	0.05089		170.709	0.10931		170.709	244.832
172.108	0.04709		172.108	0.10169		172.108	204.647
173.507	0.04366		173.507	0.09681		173.507	186.949
174.907	0.04066		174.907	0.09018		174.907	124.489
176.306	0.03783		176.306	0.09326		176.306	380.138
177.705	0.03534		177.705	0.08609		177.705	226.192
179.104	0.03308		179.104	0.08153		179.104	191.649
180.504	0.03101		180.504	0.07933		180.504	202.484
181.903	0.02911		181.903	0.07487		181.903	175.655
183.302	0.0273		183.302	0.07202		183.302	146.688
184.701	0.02568		184.701	0.07009		184.701	151.566
186.101	0.02414		186.101	0.0676		186.101	129.954
187.5	0.02269		187.5	0.06503		187.5	117.236
188.899	0.02132		188.899	0.06397		188.899	120.715
190.299	0.02008		190.299	0.06232		190.299	105.736
191.698	0.01886		191.698	0.06098		191.698	101.536
193.097	0.01773		193.097	0.05943		193.097	102.996
194.496	0.01662		194.496	0.05863		194.496	102.733
195.896	0.01563		195.896	0.05614		195.896	85.1439
197.295	0.01465		197.295	0.05515		197.295	87.9125
198.694	0.01365		198.694	0.05531		198.694	94.3101
200.093	0.01275		200.093	0.05473		200.093	96.1073
201.493	0.01176		201.493	0.05781		201.493	194.61
202.892	0.0111		202.892	0.05042		202.892	62.3627
204.291	0.01027		204.291	0.05081		204.291	66.2021
205.69	0.00948		205.69	0.05073		205.69	81.0366
207.09	0.00874		207.09	0.04922		207.09	57.0047
208.489	0.00805		208.489	0.04828		208.489	43.3258
209.888	0.00737		209.888	0.04919		209.888	65.6632
211.287	0.00672		211.287	0.04804		211.287	45.2532
212.687	0.00612		212.687	0.04756		212.687	43.5214
214.086	0.00557		214.086	0.04722		214.086	53.1809
215.485	0.00508		215.485	0.04798		215.485	58.0156
216.884	0.00467		216.884	0.04693		216.884	49.3037
218.284	0.00433		218.284	0.04601		218.284	67.4321
219.683	0.00413		219.683	0.04714		219.683	54.5207
221.082	0.004		221.082	0.04695		221.082	83.6815
222.481	0.00412		222.481	0.04425		222.481	84.8248
223.881	0.00423		223.881	0.04656		223.881	38.1391
225.28	0.00452		225.28	0.04662		225.28	52.5882
226.679	0.00487		226.679	0.04803		226.679	59.4112
228.078	0.00533		228.078	0.04655		228.078	122.206
229.478	0.00591		229.478	0.04679		229.478	73.3121
230.877	0.00646		230.877	0.04767		230.877	79.3509
232.276	0.00711		232.276	0.0473		232.276	87.465
233.675	0.00774		233.675	0.04777		233.675	94.9152
235.075	0.00844		235.075	0.04877		235.075	77.9711
236.474	0.00917		236.474	0.04906		236.474	92.713
237.873	0.00991		237.873	0.0498		237.873	102.537
239.272	0.0107		239.272	0.05072		239.272	112.648
240.672	0.01154		240.672	0.0513		240.672	92.9214
242.071	0.01237		242.071	0.05214		242.071	135.16
243.47	0.01324		243.47	0.05279		243.47	139.437
244.869	0.01417		244.869	0.0538		244.869	117.255
246.269	0.01512		246.269	0.05448		246.269	136.768
247.668	0.01608		247.668	0.05372		247.668	224.649
249.067	0.01719		249.067	0.05957		249.067	58.7043
250.466	0.01825		250.466	0.05985		250.466	99.6534
251.866	0.01936		251.866	0.06106		251.866	104.168
253.265	0.02056		253.265	0.06125		253.265	136.454
254.664	0.0218		254.664	0.0624		254.664	162.073
256.063	0.0231		256.063	0.06587		256.063	145.215
257.463	0.0245		257.463	0.06743		257.463	157.233
258.862	0.02593		258.862	0.06947		258.862	166.369
260.261	0.02749		260.261	0.07167		260.261	183.798
261.66	0.02916		261.66	0.07483		261.66	181.275
263.06	0.03089		263.06	0.07762		263.06	202.343
264.459	0.03278		264.459	0.08069		264.459	217.59
265.858	0.03482		265.858	0.08306		265.858	219.017
267.257	0.03698		267.257	0.08825		267.257	240.549
268.657	0.03935		268.657	0.09064		268.657	254.366
270.056	0.04193		270.056	0.09484		270.056	242.382
271.455	0.0447		271.455	0.10004		271.455	276.841
272.854	0.04775		272.854	0.10638		272.854	297.303
274.254	0.05138		274.254	0.10915		274.254	148.855
275.653	0.05495		275.653	0.11675		275.653	315.742
277.052	0.05914		277.052	0.1254		277.052	339.947
278.451	0.06384		278.451	0.13351		278.451	389.828
279.851	0.06914		279.851	0.14503		279.851	410.824
281.25	0.0753		281.25	0.1552		281.25	422.31
282.649	0.08238		282.649	0.16808		282.649	477.349
284.049	0.09068		284.049	0.18524		284.049	526.039
285.448	0.10054		285.448	0.20326		285.448	584.857
286.847	0.11253		286.847	0.22496		286.847	633.026
288.246	0.12724		288.246	0.25342		288.246	739.436
289.646	0.14597		289.646	0.28895		289.646	837.363
291.045	0.1705		291.045	0.33539		291.045	957.984
292.444	0.20402		292.444	0.39952		292.444	1144.58
293.843	0.25273		293.843	0.4928		293.843	1436.36
295.243	0.33005		295.243	0.64105		295.243	1819.45
296.642	0.47164		296.642	0.91464		296.642	2627.64
298.041	0.81532		298.041	1.57695		298.041	4523.4
299.44	2.87674		299.44	5.55234		299.44	16015.3
300.84	1.93284		300.84	3.72567		300.84	10694.6
302.239	0.73029		302.239	1.40581		302.239	4052.06
303.638	0.45267		303.638	0.87122		303.638	2503.24
305.037	0.32922		305.037	0.63214		305.037	1835.92
306.437	0.25937		306.437	0.49884		306.437	1415.02
307.836	0.21444		307.836	0.41274		307.836	1179.94
309.235	0.18308		309.235	0.35197		309.235	1003.42
310.634	0.15992		310.634	0.3084		310.634	869.752
312.034	0.14212		312.034	0.27544		312.034	769.576
313.433	0.12804		313.433	0.24744		313.433	697.659
314.832	0.11654		314.832	0.22692		314.832	633.918
316.231	0.107		316.231	0.20918		316.231	588.629
317.631	0.09901		317.631	0.1938		317.631	532.604
319.03	0.09214		319.03	0.18008		319.03	507.874
320.429	0.08617		320.429	0.17132		320.429	482.601
321.828	0.08101		321.828	0.16088		321.828	413.4
323.228	0.07641		323.228	0.15195		323.228	401.97
324.627	0.07233		324.627	0.14427		324.627	356.397
326.026	0.06888		326.026	0.13061		326.026	495.055
327.425	0.06537		327.425	0.131		327.425	374.623
328.825	0.0624		328.825	0.12611		328.825	338.439
330.224	0.0597		330.224	0.12096		330.224	330.897
331.623	0.05719		331.623	0.11707		331.623	294.211
333.022	0.05486		333.022	0.11434		333.022	298.231
334.422	0.05276		334.422	0.10969		334.422	276.855
335.821	0.05077		335.821	0.10713		335.821	264.534
337.22	0.04892		337.22	0.10376		337.22	259.322
338.619	0.04722		338.619	0.101		338.619	260.349
340.019	0.04563		340.019	0.09863		340.019	237.497
341.418	0.04411		341.418	0.09591		341.418	239.838
342.817	0.04272		342.817	0.09367		342.817	224.357
344.216	0.04137		344.216	0.09221		344.216	234.267
345.616	0.04012		345.616	0.08962		345.616	189.076
347.015	0.03892		347.015	0.08735		347.015	190.656
348.414	0.03777		348.414	0.08635		348.414	227.442
349.813	0.0367		349.813	0.08504		349.813	225.088
351.213	0.03567		351.213	0.08273		351.213	294.682
352.612	0.03466		352.612	0.08325		352.612	111.539
354.011	0.03373		354.011	0.08184		354.011	155.781
355.41	0.03282		355.41	0.07982		355.41	165.955
356.81	0.03193		356.81	0.07981		356.81	146.113
358.209	0.0311		358.209	0.07951		358.209	134.457
359.608	0.0303		359.608	0.07723		359.608	153.457
361.007	0.02951		361.007	0.07744		361.007	142.742
362.407	0.02874		362.407	0.07598		362.407	137.496
363.806	0.02805		363.806	0.07573		363.806	129.443
365.205	0.02735		365.205	0.07478		365.205	140.9
366.604	0.02666		366.604	0.07478		366.604	122.307
368.004	0.02602		368.004	0.0737		368.004	108.84
369.403	0.02536		369.403	0.0735		369.403	120.209
370.802	0.02476		370.802	0.07236		370.802	110.403
372.201	0.0241		372.201	0.07426		372.201	77.9803
373.601	0.02353		373.601	0.07332		373.601	137.068
375	0.02299		375	0.07281		375	117.893
376.399	0.02245		376.399	0.07214		376.399	131.611
377.799	0.02192		377.799	0.07033		377.799	69.5502
379.198	0.02135		379.198	0.0732		379.198	92.5896
380.597	0.02086		380.597	0.07229		380.597	97.2222
381.996	0.02036		381.996	0.07252		381.996	79.6147
383.396	0.01988		383.396	0.07195		383.396	88.3063
384.795	0.01942		384.795	0.07288		384.795	100.08
386.194	0.01899		386.194	0.0732		386.194	83.4895
387.593	0.01859		387.593	0.07312		387.593	87.5604
388.993	0.01819		388.993	0.07334		388.993	88.3421
390.392	0.01777		390.392	0.07426		390.392	89.0649
391.791	0.01746		391.791	0.07393		391.791	74.2973
393.19	0.01712		393.19	0.07481		393.19	77.1373
394.59	0.01678		394.59	0.07583		394.59	83.5394
395.989	0.01654		395.989	0.07645		395.989	72.6151
397.388	0.01636		397.388	0.07671		397.388	54.1163
398.787	0.01604		398.787	0.08056		398.787	186.98
400.187	0.01598		400.187	0.08065		400.187	115.344
401.586	0.0159		401.586	0.08131		401.586	112.666
402.985	0.01591		402.985	0.08274		402.985	71.631
404.384	0.01598		404.384	0.08387		404.384	70.0957
405.784	0.01609		405.784	0.0852		405.784	106.597
407.183	0.01632		407.183	0.08751		407.183	89.3846
408.582	0.01663		408.582	0.08843		408.582	105.889
409.981	0.01706		409.981	0.09088		409.981	100.859
411.381	0.01756		411.381	0.09286		411.381	113.377
412.78	0.0182		412.78	0.0947		412.78	115.901
414.179	0.01899		414.179	0.09758		414.179	115.09
415.578	0.0199		415.578	0.10137		415.578	108.142
416.978	0.02098		416.978	0.1036		416.978	140.338
418.377	0.02222		418.377	0.10844		418.377	114.409
419.776	0.02362		419.776	0.11308		419.776	122.181
421.175	0.02527		421.175	0.11651		421.175	145.83
422.575	0.02711		422.575	0.12161		422.575	165.071
423.974	0.02908		423.974	0.13547		423.974	146.031
425.373	0.03173		425.373	0.13196		425.373	193.081
426.772	0.03447		426.772	0.13927		426.772	215.106
428.172	0.03764		428.172	0.14685		428.172	235.103
429.571	0.04124		429.571	0.1551		429.571	284.222
430.97	0.04545		430.97	0.16721		430.97	267.538
432.369	0.05037		432.369	0.17884		432.369	305.892
433.769	0.05616		433.769	0.19279		433.769	354.426
435.168	0.06309		435.168	0.20976		435.168	384.65
436.567	0.07147		436.567	0.23199		436.567	406.285
437.966	0.08187		437.966	0.2566		437.966	495.589
439.366	0.09499		439.366	0.29022		439.366	552.439
440.765	0.1121		440.765	0.33378		440.765	632.478
442.164	0.13536		442.164	0.39129		442.164	775.117
443.563	0.16879		443.563	0.47524		443.563	971.038
444.963	0.22068		444.963	0.60704		444.963	1237.47
446.362	0.31268		446.362	0.83725		446.362	1783.09
447.761	0.51957		447.761	1.3592		447.761	2949.38
449.16	1.41621		449.16	3.6184		449.16	8043.37
450.56	2.17013		450.56	5.42656		450.56	12268.1
451.959	0.63316		451.959	1.54919		451.959	3575.12
453.358	0.37697		453.358	0.90401		453.358	2122
454.757	0.27148		454.757	0.63813		454.757	1517.25
456.157	0.21388		456.157	0.49436		456.157	1194.75
457.556	0.17765		457.556	0.40307		457.556	992.765
458.955	0.1527		458.955	0.34051		458.955	843.927
460.354	0.13449		460.354	0.29477		460.354	753.406
461.754	0.12061		461.754	0.26042		461.754	683.405
463.153	0.1097		463.153	0.23318		463.153	602.787
464.552	0.10085		464.552	0.21116		464.552	574.001
465.951	0.09355		465.951	0.19309		465.951	536.319
467.351	0.08742		467.351	0.17857		467.351	480.943
468.75	0.08222		468.75	0.16588		468.75	454.244
470.149	0.0777		470.149	0.15452		470.149	454.019
471.549	0.07375		471.549	0.14673		471.549	384.129
472.948	0.07032		472.948	0.13761		472.948	373.118
474.347	0.06726		474.347	0.13126		474.347	336.734
475.746	0.06473		475.746	0.12272		475.746	336.119
477.146	0.06207		477.146	0.11788		477.146	364.98
478.545	0.05985		478.545	0.11358		478.545	325.381
479.944	0.05784		479.944	0.1088		479.944	303.646
481.343	0.05596		481.343	0.10495		481.343	294.581
482.743	0.05429		482.743	0.10045		482.743	314.8
484.142	0.05274		484.142	0.09783		484.142	278.281
485.541	0.05129		485.541	0.09444		485.541	284.513
486.94	0.04996		486.94	0.09122		486.94	280.647
488.34	0.04874		488.34	0.08846		488.34	272.361
489.739	0.04758		489.739	0.08704		489.739	256.517
491.138	0.0465		491.138	0.08419		491.138	257.065
492.537	0.04548		492.537	0.08231		492.537	237.227
493.937	0.04455		493.937	0.08026		493.937	247.597
495.336	0.04361		495.336	0.08007		495.336	213.727
496.735	0.04278		496.735	0.0773		496.735	218.795
498.134	0.04203		498.134	0.07435		498.134	246.437
499.534	0.04127		499.534	0.07306		499.534	234.931
500.933	0.0406		500.933	0.07056		500.933	252.803
502.332	0.03968		502.332	0.07577		502.332	202.112
503.731	0.03915		503.731	0.07214		503.731	202.761
505.131	0.03854		505.131	0.07044		505.131	199.466
506.53	0.03792		506.53	0.07019		506.53	205.899
507.929	0.03736		507.929	0.06939		507.929	201.866
509.328	0.03686		509.328	0.06793		509.328	190.434
510.728	0.03631		510.728	0.06731		510.728	199.574
512.127	0.03583		512.127	0.06702		512.127	189.105
513.526	0.03534		513.526	0.06637		513.526	176.438
514.925	0.03488		514.925	0.06483		514.925	179.193
516.325	0.03442		516.325	0.06526		516.325	176.152
517.724	0.03399		517.724	0.0652		517.724	160.564
519.123	0.03359		519.123	0.0641		519.123	174.904
520.522	0.03319		520.522	0.06449		520.522	153.791
521.922	0.03277		521.922	0.06482		521.922	188.854
523.321	0.03249		523.321	0.06182		523.321	191.135
524.72	0.03209		524.72	0.06272		524.72	160.079
526.119	0.03176		526.119	0.06299		526.119	152.948
527.519	0.03133		527.519	0.065		527.519	114.889
528.918	0.03108		528.918	0.06345		528.918	180.876
530.317	0.03074		530.317	0.06277		530.317	155.326
531.716	0.03042		531.716	0.06349		531.716	155.151
533.116	0.03013		533.116	0.06292		533.116	148.064
534.515	0.02985		534.515	0.0627		534.515	161.544
535.914	0.02955		535.914	0.064		535.914	144.351
537.313	0.02928		537.313	0.06403		537.313	137.66
538.713	0.02898		538.713	0.06345		538.713	137.661
540.112	0.02875		540.112	0.0642		540.112	155.215
541.511	0.02845		541.511	0.06577		541.511	119.746
542.91	0.02821		542.91	0.06523		542.91	138.514
544.31	0.02798		544.31	0.06495		544.31	161.176
545.709	0.02773		545.709	0.06653		545.709	139.599
547.108	0.02745		547.108	0.06795		547.108	122.342
548.507	0.02744		548.507	0.06176		548.507	261.509
549.907	0.02706		549.907	0.06675		549.907	159.409
551.306	0.02683		551.306	0.06778		551.306	152.013
552.705	0.02658		552.705	0.07034		552.705	135.954
554.104	0.02639		554.104	0.07152		554.104	129.327
555.504	0.02623		555.504	0.07108		555.504	142.702
556.903	0.02602		556.903	0.07339		556.903	136.316
558.302	0.02581		558.302	0.07385		558.302	128.415
559.701	0.02564		559.701	0.07615		559.701	125.47
561.101	0.02549		561.101	0.0774		561.101	132.902
562.5	0.02531		562.5	0.07969		562.5	121.578
563.899	0.02515		563.899	0.08126		563.899	125.986
565.299	0.02502		565.299	0.08326		565.299	138.634
566.698	0.0249		566.698	0.08512		566.698	124.583
568.097	0.02478		568.097	0.08791		568.097	143.026
569.496	0.02472		569.496	0.08969		569.496	159.073
570.896	0.02467		570.896	0.09383		570.896	136.843
572.295	0.02466		572.295	0.09609		572.295	159.319
573.694	0.02473		573.694	0.09815		573.694	296.845
575.093	0.02462		575.093	0.10807		575.093	30.5978
576.493	0.02483		576.493	0.11194		576.493	80.8788
577.892	0.02503		577.892	0.1176		577.892	79.1383
579.291	0.02538		579.291	0.12178		579.291	115.821
580.69	0.02581		580.69	0.12974		580.69	122.226
582.09	0.02644		582.09	0.13901		582.09	106.145
583.489	0.02731		583.489	0.1481		583.489	120.18
584.888	0.02849		584.888	0.16007		584.888	122.175
586.287	0.03011		586.287	0.17429		586.287	136.826
587.687	0.03236		587.687	0.19216		587.687	139.272
589.086	0.03546		589.086	0.2142		589.086	161.203
590.485	0.03983		590.485	0.24243		590.485	189.437
591.884	0.04616		591.884	0.28153		591.884	225.597
593.284	0.05561		593.284	0.33646		593.284	268.661
594.683	0.07073		594.683	0.41919		594.683	372.597
596.082	0.0975		596.082	0.56461		596.082	509.799
597.481	0.1552		597.481	0.86813		597.481	828.784
598.881	0.35977		598.881	1.93502		598.881	1936.11
600.28	1.49049		600.28	7.65679		600.28	8211.66
601.679	0.2583		601.679	1.26445		601.679	1422.23
603.078	0.14692		603.078	0.68301		603.078	821.079
604.478	0.10552		604.478	0.46548		604.478	577.976
605.877	0.08409		605.877	0.34934		605.877	494.705
607.276	0.07106		607.276	0.28142		607.276	405.913
608.675	0.06234		608.675	0.2333		608.675	354.503
610.075	0.05614		610.075	0.19838		610.075	339.552
611.474	0.05153		611.474	0.17287		611.474	315.765
612.873	0.04791		612.873	0.15373		612.873	266.287
614.272	0.04511		614.272	0.13658		614.272	279.702
615.672	0.0428		615.672	0.1234		615.672	258.788
617.071	0.04087		617.071	0.11245		617.071	226.565
618.47	0.03928		618.47	0.10358		618.47	216.276
619.869	0.03795		619.869	0.09522		619.869	235.133
621.269	0.03671		621.269	0.08824		621.269	184.511
622.668	0.0357		622.668	0.0836		622.668	175.274
624.067	0.03478		624.067	0.07844		624.067	149.751
625.466	0.03395		625.466	0.07943		625.466	129.576
626.866	0.03338		626.866	0.0651		626.866	267.9
628.265	0.0327		628.265	0.0625		628.265	207.528
629.664	0.03212		629.664	0.06063		629.664	183.843
631.063	0.03161		631.063	0.05645		631.063	199.511
632.463	0.03115		632.463	0.05387		632.463	212.883
633.862	0.0307		633.862	0.0517		633.862	177.735
635.261	0.03031		635.261	0.04895		635.261	193.995
636.66	0.02994		636.66	0.04736		636.66	187.396
638.06	0.0296		638.06	0.04554		638.06	176.53
639.459	0.02928		639.459	0.04322		639.459	172.1
640.858	0.02899		640.858	0.04204		640.858	170.418
642.257	0.02868		642.257	0.04043		642.257	157.171
643.657	0.02847		643.657	0.03951		643.657	167.783
645.056	0.02818		645.056	0.03752		645.056	153.846
646.455	0.02797		646.455	0.03656		646.455	155.766
647.854	0.02779		647.854	0.03626		647.854	171.107
649.254	0.02756		649.254	0.03447		649.254	160.423
650.653	0.02739		650.653	0.03422		650.653	157.787
652.052	0.02714		652.052	0.02763		652.052	225.451
653.451	0.02701		653.451	0.03044		653.451	163.411
654.851	0.02686		654.851	0.02978		654.851	158.488
656.25	0.02671		656.25	0.02786		656.25	177.044
657.649	0.02656		657.649	0.02785		657.649	167.611
659.049	0.02641		659.049	0.02829		659.049	144.047
660.448	0.02627		660.448	0.0266		660.448	164.985
661.847	0.02614		661.847	0.02652		661.847	150.939
663.246	0.02599		663.246	0.02582		663.246	141
664.646	0.02589		664.646	0.02561		664.646	142.621
666.045	0.02579		666.045	0.02412		666.045	151.545
667.444	0.02566		667.444	0.02421		667.444	139.105
668.843	0.02559		668.843	0.02418		668.843	149.997
670.243	0.02544		670.243	0.02327		670.243	137.49
671.642	0.0254		671.642	0.02119		671.642	181.694
673.041	0.02529		673.041	0.0241		673.041	145.954
674.44	0.02516		674.44	0.02239		674.44	125.787
675.84	0.02508		675.84	0.0224		675.84	121.366
677.239	0.02498		677.239	0.02117		677.239	133.152
678.638	0.02498		678.638	0.02053		678.638	174.221
680.037	0.02485		680.037	0.02078		680.037	137.124
681.437	0.02479		681.437	0.02021		681.437	146.255
682.836	0.02471		682.836	0.02065		682.836	133.464
684.235	0.02467		684.235	0.02047		684.235	144.644
685.634	0.02458		685.634	0.01985		685.634	134.547
687.034	0.0245		687.034	0.01977		687.034	128.442
688.433	0.02445		688.433	0.01949		688.433	133.904
689.832	0.02441		689.832	0.0186		689.832	150.222
691.231	0.02432		691.231	0.01879		691.231	126.814
692.631	0.0243		692.631	0.0185		692.631	145.375
694.03	0.02426		694.03	0.0179		694.03	160.279
695.429	0.0242		695.429	0.01809		695.429	142.694
696.828	0.02415		696.828	0.01813		696.828	142.563
698.228	0.02416		698.228	0.02		698.228	225.102
699.627	0.02404		699.627	0.01742		699.627	139.81
701.026	0.024		701.026	0.0173		701.026	140.351
702.425	0.02396		702.425	0.01624		702.425	149.919
703.825	0.0239		703.825	0.01659		703.825	136.65
705.224	0.02387		705.224	0.01741		705.224	130.583
706.623	0.02384		706.623	0.01665		706.623	140.14
708.022	0.02379		708.022	0.01718		708.022	127.241
709.422	0.02376		709.422	0.01645		709.422	135.719
710.821	0.02373		710.821	0.01656		710.821	136.072
712.22	0.02369		712.22	0.01597		712.22	136.468
713.619	0.02368		713.619	0.01565		713.619	145.744
715.019	0.02367		715.019	0.01532		715.019	154.712
716.418	0.02362		716.418	0.01613		716.418	134.504
717.817	0.02364		717.817	0.01503		717.817	168.737
719.216	0.02359		719.216	0.01518		719.216	162.677
720.616	0.02355		720.616	0.01564		720.616	142.02
722.015	0.02356		722.015	0.01537		722.015	161.033
723.414	0.02364		723.414	0.01237		723.414	258.964
724.813	0.02333		724.813	0.0196		724.813	106.498
726.213	0.02338		726.213	0.01738		726.213	84.7324
727.612	0.02338		727.612	0.01687		727.612	98.7031
729.011	0.02337		729.011	0.01769		729.011	89.0552
730.41	0.02341		730.41	0.01529		730.41	136.229
731.81	0.02335		731.81	0.01554		731.81	117.479
733.209	0.02334		733.209	0.01597		733.209	111.118
734.608	0.02335		734.608	0.01508		734.608	131.797
736.007	0.02336		736.007	0.01442		736.007	146.234
737.407	0.02331		737.407	0.01556		737.407	118.151
738.806	0.02334		738.806	0.01481		738.806	142.29
740.205	0.02333		740.205	0.01436		740.205	146.409
741.604	0.02331		741.604	0.01513		741.604	128.879
743.004	0.02331		743.004	0.01528		743.004	130.489
744.403	0.02331
745.802	0.02328
747.201	0.02328
748.601	0.02328
750	0.25573

## Sheet: Figure 9
Figure 9
(a)No optimized meshing force			(b) Optimized meshing force
Time(s)	Meshing force(N)		Time(s)	Meshing force(N)
2.57143	822.032		2.57143	817.703
2.57144	822.328		2.57144	817.71
2.57145	822.422		2.57145	817.71
2.57147	822.375		2.57147	817.71
2.57148	822.373		2.57148	817.714
2.57149	822.339		2.57149	817.723
2.57151	822.185		2.57151	817.74
2.57152	822.063		2.57152	817.763
2.57153	822.089		2.57153	817.788
2.57155	822.164		2.57155	817.812
2.57156	822.215		2.57156	817.833
2.57157	822.308		2.57157	817.848
2.57159	822.442		2.57159	817.857
2.5716	822.509		2.5716	817.863
2.57161	822.49		2.57161	817.869
2.57163	822.461		2.57163	817.877
2.57164	822.437		2.57164	817.888
2.57165	822.383		2.57165	817.905
2.57167	822.334		2.57167	817.925
2.57168	822.345		2.57168	817.947
2.57169	822.399		2.57169	817.97
2.57171	822.454		2.57171	817.99
2.57172	822.513		2.57172	818.007
2.57173	822.58		2.57173	818.021
2.57175	822.624		2.57175	818.032
2.57176	822.623		2.57176	818.044
2.57177	822.603		2.57177	818.056
2.57179	822.584		2.57179	818.071
2.5718	822.564		2.5718	818.089
2.57181	822.552		2.57181	818.11
2.57183	821.944		2.57183	818.133
2.57184	827.542		2.57184	818.155
2.57185	837.487		2.57185	818.177
2.57187	835.653		2.57187	818.196
2.57188	832.711		2.57188	818.214
2.57189	837.987		2.57189	818.23
2.57191	840.389		2.57191	818.246
2.57192	834.163		2.57192	818.262
2.57193	830.157		2.57193	818.28
2.57195	832.554		2.57195	818.299
2.57196	832.904		2.57196	818.321
2.57197	829.759		2.57197	818.343
2.57199	830.339		2.57199	818.366
2.572	834.346		2.572	818.388
2.57201	835.331		2.57201	818.408
2.57203	833.896		2.57203	818.428
2.57204	834.649		2.57204	818.446
2.57205	836.042		2.57205	818.463
2.57207	834.521		2.57207	818.481
2.57208	832.172		2.57208	818.5
2.57209	832.033		2.57209	818.519
2.57211	832.472		2.57211	818.54
2.57212	831.716		2.57212	818.561
2.57213	831.594		2.57213	818.582
2.57215	833.162		2.57215	818.603
2.57216	834.397		2.57216	818.623
2.57217	834.254		2.57217	818.641
2.57219	834.096		2.57219	818.659
2.5722	834.304		2.5722	818.677
2.57221	833.733		2.57221	818.694
2.57223	832.528		2.57223	818.712
2.57224	832.01		2.57224	818.73
2.57225	832.238		2.57225	818.749
2.57227	832.359		2.57227	818.768
2.57228	832.478		2.57228	818.787
2.57229	833.094		2.57229	818.805
2.57231	833.747		2.57231	818.823
2.57232	833.804		2.57232	818.841
2.57233	833.537		2.57233	818.857
2.57235	833.364		2.57235	818.874
2.57236	833.091		2.57236	818.89
2.57237	832.598		2.57237	818.907
2.57239	832.285		2.57239	818.923
2.5724	832.36		2.5724	818.941
2.57241	832.547		2.57241	818.958
2.57243	832.696		2.57243	818.975
2.57244	832.94		2.57244	818.992
2.57245	833.224		2.57245	819.009
2.57247	833.295		2.57247	819.025
2.57248	833.141		2.57248	819.041
2.57249	832.952		2.57249	819.057
2.57251	832.768		2.57251	819.073
2.57252	832.54		2.57252	819.089
2.57253	832.372		2.57253	819.105
2.57255	832.384		2.57255	819.121
2.57256	832.514		2.57256	819.138
2.57257	832.648		2.57257	819.155
2.57259	832.776		2.57259	819.171
2.5726	832.891		2.5726	819.187
2.57261	832.914		2.57261	819.203
2.57263	832.813		2.57263	819.219
2.57264	832.663		2.57264	819.235
2.57265	832.526		2.57265	819.251
2.57267	832.41		2.57267	819.267
2.57268	832.336		2.57268	819.282
2.57269	832.346		2.57269	819.298
2.57271	832.423		2.57271	819.315
2.57272	832.509		2.57272	819.331
2.57273	826.229		2.57273	819.347
2.57275	816.184		2.57275	819.363
2.57276	817.736		2.57276	819.379
2.57277	820.363		2.57277	819.394
2.57279	815.13		2.57279	819.41
2.5728	813.119		2.5728	819.425
2.57281	819.549		2.57281	819.44
2.57283	823.458		2.57283	819.456
2.57284	821.13		2.57284	819.471
2.57285	821.01		2.57285	819.487
2.57287	824.044		2.57287	819.502
2.57288	823.105		2.57288	819.517
2.57289	819.043		2.57289	819.532
2.57291	818.201		2.57291	819.547
2.57292	819.523		2.57292	819.562
2.57293	818.601		2.57293	819.577
2.57295	817.391		2.57295	819.591
2.57296	819.169		2.57296	819.605
2.57297	821.477		2.57297	819.62
2.57299	821.529		2.57299	819.634
2.573	821.211		2.573	819.777
2.57301	821.998		2.57301	818.65
2.57303	821.893		2.57303	815.638
2.57304	820.172		2.57304	813.989
2.57305	819.013		2.57305	814.317
2.57307	819.192		2.57307	814.862
2.57308	819.28		2.57308	814.54
2.57309	819.136		2.57309	814.258
2.57311	819.887		2.57311	815.149
2.57312	821.128		2.57312	816.737
2.57313	821.554		2.57313	817.599
2.57315	821.306		2.57315	817.221
2.57316	821.196		2.57316	816.415
2.57317	820.982		2.57317	816.021
2.57319	820.264		2.57319	815.922
2.5732	819.641		2.5732	815.566
2.57321	819.658		2.57321	814.959
2.57323	819.932		2.57323	814.688
2.57324	820.121		2.57324	815.092
2.57325	820.469		2.57325	815.843
2.57327	820.994		2.57327	816.401
2.57328	821.255		2.57328	816.617
2.57329	821.134		2.57329	816.686
2.57331	820.941		2.57331	816.714
2.57332	820.767		2.57332	816.557
2.57333	820.478		2.57333	816.12
2.57335	819.174		2.57335	814.871
2.57336	817.7		2.57336	813.034
2.57337	818.29		2.57337	812.339
2.57339	818.826		2.57339	812.822
2.5734	818.142		2.5734	813.378
2.57341	818.168		2.57341	813.483
2.57343	819.356		2.57343	813.653
2.57344	819.802		2.57344	814.34
2.57345	819.24		2.57345	815.125
2.57347	819.144		2.57347	815.282
2.57348	819.483		2.57348	814.744
2.57349	819.161		2.57349	814.104
2.57351	818.547		2.57351	813.819
2.57352	818.614		2.57352	813.771
2.57353	818.981		2.57353	813.667
2.57355	818.942		2.57355	813.536
2.57356	818.887		2.57356	813.652
2.57357	819.25		2.57357	814.085
2.57359	819.544		2.57359	814.567
2.5736	819.421		2.5736	814.812
2.57361	819.291		2.57361	814.8
2.57363	819.363		2.57363	814.692
2.57364	819.302		2.57364	814.567
2.57365	819.061		2.57365	814.377
2.57367	818.995		2.57367	814.116
2.57368	819.142		2.57368	813.912
2.57369	819.231		2.57369	813.912
2.57371	819.263		2.57371	814.116
2.57372	819.408		2.57372	814.396
2.57373	819.57		2.57373	814.628
2.57375	819.567		2.57375	814.779
2.57376	819.478		2.57376	814.857
2.57377	819.443		2.57377	814.845
2.57379	819.412		2.57379	814.727
2.5738	819.331		2.5738	814.541
2.57381	819.301		2.57381	814.377
2.57383	819.378		2.57383	814.31
2.57384	819.471		2.57384	814.35
2.57385	819.526		2.57385	814.46
2.57387	819.587		2.57387	814.6
2.57388	819.651		2.57388	814.745
2.57389	819.658		2.57389	814.869
2.57391	819.613		2.57391	814.934
2.57392	819.579		2.57392	814.921
2.57393	819.566		2.57393	814.845
2.57395	819.55		2.57395	814.746
2.57396	819.55		2.57396	814.665
2.57397	819.592		2.57397	814.625
2.57399	819.652		2.57399	814.632
2.574	819.697		2.574	814.686
2.57401	819.73		2.57401	814.778
2.57403	819.759		2.57403	814.884
2.57404	819.767		2.57404	814.971
2.57405	819.75		2.57405	815.015
2.57407	819.732		2.57407	815.013
2.57408	819.727		2.57408	814.975
2.57409	819.73		2.57409	814.92
2.57411	819.743		2.57411	814.869
2.57412	819.773		2.57412	814.838
2.57413	819.814		2.57413	814.842
2.57415	819.849		2.57415	814.882
2.57416	819.873		2.57416	814.946
2.57417	819.89		2.57417	815.017
2.57419	819.898		2.57419	815.075
2.5742	819.895		2.5742	815.109
2.57421	819.891		2.57421	815.116
2.57423	819.895		2.57423	815.1
2.57424	819.908		2.57424	815.071
2.57425	819.928		2.57425	815.043
2.57427	819.955		2.57427	815.029
2.57428	819.986		2.57428	815.037
2.57429	820.014		2.57429	815.067
2.57431	820.036		2.57431	815.112
2.57432	820.051		2.57432	815.162
2.57433	820.063		2.57433	815.207
2.57435	820.07		2.57435	815.239
2.57436	820.079		2.57436	815.253
2.57437	820.092		2.57437	815.252
2.57439	820.11		2.57439	815.243
2.5744	820.134		2.5744	815.234
2.57441	820.16		2.57441	815.233
2.57443	820.188		2.57443	815.246
2.57444	820.214		2.57444	815.272
2.57445	820.236		2.57445	815.309
2.57447	820.254		2.57447	815.35
2.57448	820.27		2.57448	815.389
2.57449	820.285		2.57449	815.42
2.57451	820.301		2.57451	815.44
2.57452	820.32		2.57452	815.45
2.57453	820.343		2.57453	815.454
2.57455	820.368		2.57455	815.458
2.57456	820.394		2.57456	815.467
2.57457	820.421		2.57457	815.484
2.57459	820.445		2.57459	815.51
2.5746	820.468		2.5746	815.542
2.57461	820.488		2.57461	815.578
2.57463	820.507		2.57463	815.612
2.57464	820.526		2.57464	815.641
2.57465	820.546		2.57465	815.663
2.57467	820.567		2.57467	815.679
2.57468	820.59		2.57468	815.691
2.57469	820.614		2.57469	815.702
2.57471	820.639		2.57471	815.716
2.57472	820.663		2.57472	815.734
2.57473	820.686		2.57473	815.757
2.57475	820.707		2.57475	815.785
2.57476	820.727		2.57476	815.814
2.57477	820.746		2.57477	815.842
2.57479	820.765		2.57479	815.867
2.5748	820.784		2.5748	815.888
2.57481	820.804		2.57481	815.904
2.57483	820.825		2.57483	815.917
2.57484	820.846		2.57484	815.929
2.57485	820.867		2.57485	815.942
2.57487	820.887		2.57487	815.958
2.57488	820.906		2.57488	815.977
2.57489	820.924		2.57489	815.998
2.57491	820.941		2.57491	816.02
2.57492	820.957		2.57492	816.042
2.57493	820.974		2.57493	816.061
2.57495	820.99		2.57495	816.077
2.57496	821.007		2.57496	816.091
2.57497	821.024		2.57497	816.102
2.57499	821.041		2.57499	816.112
2.575	821.057		2.575	816.123
2.57501	821.073		2.57501	816.135
2.57503	821.089		2.57503	816.149
2.57504	821.103		2.57504	816.165
2.57505	821.117		2.57505	816.181
2.57507	821.131		2.57507	816.197
2.57508	821.144		2.57508	816.212
2.57509	821.158		2.57509	816.225
2.57511	821.172		2.57511	816.237
2.57512	821.186		2.57512	816.247
2.57513	821.2		2.57513	816.257
2.57515	821.213		2.57515	816.267
2.57516	821.227		2.57516	816.278
2.57517	821.24		2.57517	816.29
2.57519	821.253		2.57519	816.304
2.5752	821.265		2.5752	816.319
2.57521	821.278		2.57521	816.334
2.57523	821.29		2.57523	816.348
2.57524	821.303		2.57524	816.362
2.57525	821.316		2.57525	816.375
2.57527	821.33		2.57527	816.387
2.57528	821.343		2.57528	816.399
2.57529	821.357		2.57529	816.413
2.57531	821.37		2.57531	816.426
2.57532	821.383		2.57532	816.442
2.57533	821.397		2.57533	816.458
2.57535	821.41		2.57535	816.475
2.57536	821.424		2.57536	816.493
2.57537	821.438		2.57537	816.511
2.57539	821.453		2.57539	816.529
2.5754	821.468		2.5754	816.546
2.57541	821.483		2.57541	816.564
2.57543	821.498		2.57543	816.581
2.57544	821.513		2.57544	816.599
2.57545	821.529		2.57545	816.618
2.57547	821.545		2.57547	816.638
2.57548	821.56		2.57548	816.659
2.57549	821.577		2.57549	816.681
2.57551	821.593		2.57551	816.703
2.57552	821.61		2.57552	816.725
2.57553	821.627		2.57553	816.747
2.57555	821.644		2.57555	816.769
2.57556	821.661		2.57556	816.791
2.57557	821.679		2.57557	816.812
2.57559	821.697		2.57559	816.834
2.5756	821.715		2.5756	816.857
2.57561	821.733		2.57561	816.88
2.57563	821.751		2.57563	816.903
2.57564	821.77		2.57564	816.926
2.57565	821.788		2.57565	816.95
2.57567	821.807		2.57567	816.973
2.57568	821.825		2.57568	816.996
2.57569	821.844		2.57569	817.019
2.57571	821.863		2.57571	817.041
2.57572	821.882		2.57572	817.063
2.57573	821.901		2.57573	817.084
2.57575	821.92		2.57575	817.105
2.57576	821.939		2.57576	817.127
2.57577	821.957		2.57577	817.148
2.57579	821.976		2.57579	817.169
2.5758	821.995		2.5758	817.189
2.57581	822.014		2.57581	817.209
2.57583	822.032		2.57583	817.228
2.57584	822.051		2.57584	817.247
2.57585	822.069		2.57585	817.265
2.57587	822.087		2.57587	817.282
2.57588	822.105		2.57588	817.299
2.57589	822.123		2.57589	817.316
2.57591	822.141		2.57591	817.331
2.57592	822.159		2.57592	817.347
2.57593	822.176		2.57593	817.362
2.57595	822.193		2.57595	817.377
2.57596	822.21		2.57596	817.391
2.57597	822.227		2.57597	817.404
2.57599	822.244		2.57599	817.417
2.576	822.26		2.576	817.429
2.57601	822.277		2.57601	817.441
2.57603	822.293		2.57603	817.452
2.57604	822.309		2.57604	817.463
2.57605	822.324		2.57605	817.473
2.57607	822.34		2.57607	817.484
2.57608	822.356		2.57608	817.494
2.57609	822.371		2.57609	817.504
2.57611	822.386		2.57611	817.513
2.57612	822.401		2.57612	817.523
2.57613	822.416		2.57613	817.532
2.57615	822.431		2.57615	817.541
2.57616	822.446		2.57616	817.55
2.57617	822.46		2.57617	817.559
2.57619	822.475		2.57619	817.568
2.5762	822.49		2.5762	817.577
2.57621	822.504		2.57621	817.586
2.57623	822.518		2.57623	817.595
2.57624	822.533		2.57624	817.605
2.57625	822.548		2.57625	817.615
2.57627	822.562		2.57627	817.625
2.57628	822.577		2.57628	817.635
2.57629	822.591		2.57629	817.646
2.57631	822.606		2.57631	817.657
2.57632	822.621		2.57632	817.668
2.57633	822.636		2.57633	817.68
2.57635	822.651		2.57635	817.692
2.57636	822.666		2.57636	817.705
2.57637	822.681		2.57637	817.718
2.57639	822.696		2.57639	817.732
2.5764	822.712		2.5764	817.747
2.57641	822.727		2.57641	817.761
2.57643	822.743		2.57643	817.777
2.57644	822.759		2.57644	817.792
2.57645	822.775		2.57645	817.809
2.57647	822.792		2.57647	817.825
2.57648	822.808		2.57648	817.843
2.57649	822.825		2.57649	817.86
2.57651	822.842		2.57651	817.879
2.57652	822.858		2.57652	817.897
2.57653	822.876		2.57653	817.916
2.57655	822.893		2.57655	817.936
2.57656	822.91		2.57656	817.956
2.57657	822.928		2.57657	817.976
2.57659	822.946		2.57659	817.996
2.5766	822.963		2.5766	818.017
2.57661	822.982		2.57661	818.038
2.57663	823		2.57663	818.059
2.57664	823.018		2.57664	818.08
2.57665	823.036		2.57665	818.102
2.57667	823.054		2.57667	818.123
2.57668	823.073		2.57668	818.145
2.57669	823.091		2.57669	818.166
2.57671	823.11		2.57671	818.188
2.57672	823.128		2.57672	818.209
2.57673	823.147		2.57673	818.23
2.57675	823.166		2.57675	818.251
2.57676	823.184		2.57676	818.272
2.57677	823.203		2.57677	818.292
2.57679	823.221		2.57679	818.313
2.5768	823.24		2.5768	818.333
2.57681	823.258		2.57681	818.352
2.57683	823.276		2.57683	818.372
2.57684	823.295		2.57684	818.391
2.57685	823.313		2.57685	818.409
2.57687	823.331		2.57687	818.427
2.57688	823.349		2.57688	818.445
2.57689	823.366		2.57689	818.462
2.57691	823.384		2.57691	818.479
2.57692	823.401		2.57692	817.735
2.57693	823.419		2.57693	816.125
2.57695	823.436		2.57695	815.333
2.57696	823.453		2.57696	815.544
2.57697	823.47		2.57697	815.798
2.57699	823.487		2.57699	815.614
2.577	823.504		2.577	815.532
2.57701	823.52		2.57701	816.088
2.57703	823.536		2.57703	816.949
2.57704	823.552		2.57704	817.362
2.57705	823.568		2.57705	817.125
2.57707	823.584		2.57707	816.702
2.57708	823.6		2.57708	816.505
2.57709	823.616		2.57709	816.438
2.57711	823.631		2.57711	816.222
2.57712	823.646		2.57712	815.9
2.57713	823.662		2.57713	815.79
2.57715	823.677		2.57715	816.042
2.57716	823.692		2.57716	816.456
2.57717	823.707		2.57717	816.752
2.57719	823.722		2.57719	816.867
2.5772	823.737		2.5772	816.908
2.57721	823.751		2.57721	816.917
2.57723	823.766		2.57723	816.814
2.57724	823.781		2.57724	816.563
2.57725	823.796		2.57725	816.284
2.57727	823.81		2.57727	816.145
2.57728	823.825		2.57728	816.2
2.57729	823.84		2.57729	816.368
2.57731	823.855		2.57731	816.553
2.57732	823.87		2.57732	816.721
2.57733	823.885		2.57733	816.868
2.57735	823.9		2.57735	816.956
2.57736	823.915		2.57736	816.935
2.57737	823.931		2.57737	816.811
2.57739	823.946		2.57739	816.652
2.5774	823.961		2.5774	816.537
2.57741	823.977		2.57741	816.496
2.57743	823.993		2.57743	816.519
2.57744	824.009		2.57744	816.592
2.57745	824.025		2.57745	816.705
2.57747	824.041		2.57747	816.838
2.57748	824.058		2.57748	816.952
2.57749	824.074		2.57749	817.009
2.57751	824.091		2.57751	816.999
2.57752	824.108		2.57752	816.944
2.57753	824.125		2.57753	816.876
2.57755	824.142		2.57755	816.817
2.57756	824.159		2.57756	816.782
2.57757	824.177		2.57757	816.788
2.57759	824.195		2.57759	816.841
2.5776	824.213		2.5776	816.93
2.57761	824.231		2.57761	817.028
2.57763	824.249		2.57763	817.109
2.57764	824.267		2.57764	817.155
2.57765	824.286		2.57765	817.166
2.57767	824.304		2.57767	817.147
2.57768	824.323		2.57768	817.112
2.57769	824.342		2.57769	817.077
2.57771	824.361		2.57771	817.06
2.57772	822.821		2.57772	817.073
2.57773	820.63		2.57773	817.117
2.57775	821.259		2.57775	817.18
2.57776	821.793		2.57776	817.247
2.57777	820.46		2.57777	817.305
2.57779	820.137		2.57779	817.345
2.5778	821.735		2.5778	817.362
2.57781	822.519		2.57781	817.358
2.57783	821.91		2.57783	817.343
2.57784	821.988		2.57784	817.327
2.57785	822.734		2.57785	817.323
2.57787	822.444		2.57787	817.336
2.57788	821.516		2.57788	817.366
2.57789	821.426		2.57789	817.408
2.57791	821.76		2.57791	817.456
2.57792	821.513		2.57792	817.499
2.57793	821.263		2.57793	817.53
2.57795	821.732		2.57795	817.547
2.57796	822.254		2.57796	817.549
2.57797	822.234		2.57797	817.544
2.57799	822.185		2.57799	817.539
2.578	822.403		2.578	817.539
2.57801	822.376		2.57801	817.549
2.57803	821.985		2.57803	817.57
2.57804	821.761		2.57804	817.6
2.57805	821.837		2.57805	817.633
2.57807	821.86		2.57807	817.665
2.57808	821.835		2.57808	817.689
2.57809	822.032		2.57809	817.703
2.57811	822.328		2.57811	817.71
2.57812	822.422		2.57812	817.71
2.57813	822.375		2.57813	817.71
2.57815	822.373		2.57815	817.714
2.57816	822.339		2.57816	817.723
2.57817	822.185		2.57817	817.74
2.57819	822.063		2.57819	817.763
2.5782	822.089		2.5782	817.788
2.57821	822.164		2.57821	817.812
2.57823	822.215		2.57823	817.833
2.57824	822.308		2.57824	817.848
2.57825	822.442		2.57825	817.857
2.57827	822.509		2.57827	817.863
2.57828	822.49		2.57828	817.869
2.57829	822.462		2.57829	817.877
2.57831	822.437		2.57831	817.888
2.57832	822.383		2.57832	817.905
2.57833	822.334		2.57833	817.925
2.57835	822.345		2.57835	817.947
2.57836	822.399		2.57836	817.97
2.57837	822.454		2.57837	817.99
2.57839	822.513		2.57839	818.007
2.5784	822.581		2.5784	818.021
2.57841	822.624		2.57841	818.032
2.57843	822.623		2.57843	818.044
2.57844	822.603		2.57844	818.056
2.57845	822.584		2.57845	818.071
2.57847	822.564		2.57847	818.089
2.57848	822.551		2.57848	818.11
2.57849	821.944		2.57849	818.133
2.57851	827.542		2.57851	818.155
2.57852	837.487		2.57852	818.177
2.57853	835.653		2.57853	818.196
2.57855	832.712		2.57855	818.214
2.57856	837.988		2.57856	818.23
2.57857	840.388		2.57857	818.246
2.57859	834.163		2.57859	818.262
2.5786	830.157		2.5786	818.28
2.57861	832.554		2.57861	818.3
2.57863	832.904		2.57863	818.321
2.57864	829.759		2.57864	818.343
2.57865	830.339		2.57865	818.366
2.57867	834.346		2.57867	818.388
2.57868	835.331		2.57868	818.408
2.57869	833.896		2.57869	818.427
2.57871	834.649		2.57871	818.446
2.57872	836.041		2.57872	818.463
2.57873	834.521		2.57873	818.481
2.57875	832.172		2.57875	818.5
2.57876	832.034		2.57876	818.519
2.57877	832.471		2.57877	818.54
2.57879	831.716		2.57879	818.561
2.5788	831.594		2.5788	818.582
2.57881	833.163		2.57881	818.603
2.57883	834.397		2.57883	818.623
2.57884	834.254		2.57884	818.641
2.57885	834.096		2.57885	818.659
2.57887	834.304		2.57887	818.677
2.57888	833.733		2.57888	818.694
2.57889	832.528		2.57889	818.712
2.57891	832.01		2.57891	818.73
2.57892	832.238		2.57892	818.749
2.57893	832.359		2.57893	818.768
2.57895	832.478		2.57895	818.787
2.57896	833.094		2.57896	818.805
2.57897	833.747		2.57897	818.823
2.57899	833.804		2.57899	818.841
2.579	833.537		2.579	818.857
2.57901	833.364		2.57901	818.874
2.57903	833.091		2.57903	818.89
2.57904	832.598		2.57904	818.907
2.57905	832.285		2.57905	818.923
2.57907	832.36		2.57907	818.941
2.57908	832.547		2.57908	818.958
2.57909	832.696		2.57909	818.975
2.57911	832.94		2.57911	818.992
2.57912	833.224		2.57912	819.009
2.57913	833.295		2.57913	819.025
2.57915	833.141		2.57915	819.041
2.57916	832.952		2.57916	819.057
2.57917	832.768		2.57917	819.073
2.57919	832.54		2.57919	819.089
2.5792	832.372		2.5792	819.105
2.57921	832.384		2.57921	819.121
2.57923	832.514		2.57923	819.138
2.57924	832.648		2.57924	819.155
2.57925	832.776		2.57925	819.171
2.57927	832.891		2.57927	819.187
2.57928	832.914		2.57928	819.203
2.57929	832.813		2.57929	819.219
2.57931	832.662		2.57931	819.235
2.57932	832.526		2.57932	819.251
2.57933	832.41		2.57933	819.267
2.57935	832.336		2.57935	819.282
2.57936	832.345		2.57936	819.298
2.57937	832.423		2.57937	819.315
2.57939	832.509		2.57939	819.331
2.5794	826.229		2.5794	819.347
2.57941	816.184		2.57941	819.363
2.57943	817.736		2.57943	819.379
2.57944	820.363		2.57944	819.394
2.57945	815.13		2.57945	819.41
2.57947	813.119		2.57947	819.425
2.57948	819.549		2.57948	819.44
2.57949	823.458		2.57949	819.456
2.57951	821.13		2.57951	819.471
2.57952	821.01		2.57952	819.487
2.57953	824.044		2.57953	819.502
2.57955	823.105		2.57955	819.517
2.57956	819.043		2.57956	819.532
2.57957	818.201		2.57957	819.547
2.57959	819.523		2.57959	819.562
2.5796	818.601		2.5796	819.577
2.57961	817.391		2.57961	819.591
2.57963	819.169		2.57963	819.606
2.57964	821.477		2.57964	819.62
2.57965	821.529		2.57965	819.634
2.57967	821.211		2.57967	819.777
2.57968	821.998		2.57968	818.65
2.57969	821.893		2.57969	815.638
2.57971	820.172		2.57971	813.989
2.57972	819.013		2.57972	814.317
2.57973	819.192		2.57973	814.862
2.57975	819.28		2.57975	814.54
2.57976	819.136		2.57976	814.258
2.57977	819.887		2.57977	815.149
2.57979	821.128		2.57979	816.737
2.5798	821.554		2.5798	817.599
2.57981	821.306		2.57981	817.221
2.57983	821.196		2.57983	816.415
2.57984	820.982		2.57984	816.021
2.57985	820.264		2.57985	815.922
2.57987	819.641		2.57987	815.566
2.57988	819.658		2.57988	814.959
2.57989	819.933		2.57989	814.687
2.57991	820.121		2.57991	815.092
2.57992	820.468		2.57992	815.843
2.57993	820.994		2.57993	816.401
2.57995	821.255		2.57995	816.617
2.57996	821.134		2.57996	816.686
2.57997	820.941		2.57997	816.714
2.57999	820.766		2.57999	816.557
2.58	820.478		2.58	816.12
2.58001	818.774		2.58001	814.546
2.58003	817.669		2.58003	812.773
2.58004	818.438		2.58004	812.316
2.58005	818.683		2.58005	812.89
2.58007	817.986		2.58007	813.364
2.58008	818.342		2.58008	813.434
2.58009	819.55		2.58009	813.715
2.58011	819.746		2.58011	814.515
2.58012	819.192		2.58012	815.26
2.58013	819.253		2.58013	815.276
2.58015	819.503		2.58015	814.654
2.58016	819.023		2.58016	814.04
2.58017	818.482		2.58017	813.799
2.58019	818.663		2.58019	813.738
2.5802	818.97		2.5802	813.597
2.58021	818.88		2.58021	813.486
2.58023	818.921		2.58023	813.676
2.58024	819.339		2.58024	814.165
2.58025	819.561		2.58025	814.641
2.58027	819.402		2.58027	814.847
2.58028	819.315		2.58028	814.811
2.58029	819.378		2.58029	814.696
2.58031	819.252		2.58031	814.554
2.58032	819.01		2.58032	814.332
2.58033	818.994		2.58033	814.052
2.58035	819.148		2.58035	813.866
2.58036	819.22		2.58036	813.906
2.58037	819.277		2.58037	814.143
2.58039	819.45		2.58039	814.432
2.5804	819.593		2.5804	814.663
2.58041	819.56		2.58041	814.81
2.58043	819.473		2.58043	814.879
2.58044	819.441		2.58044	814.847
2.58045	819.391		2.58045	814.705
2.58047	819.305		2.58047	814.505
2.58048	819.296		2.58048	814.345
2.58049	819.386		2.58049	814.292
2.58051	819.476		2.58051	814.347
2.58052	819.534		2.58052	814.468
2.58053	819.604		2.58053	814.617
2.58055	819.663		2.58055	814.769
2.58056	819.656		2.58056	814.892
2.58057	819.606		2.58057	814.948
2.58059	819.574		2.58059	814.92
2.5806	819.557		2.5806	814.832
2.58061	819.539		2.58061	814.728
2.58063	819.546		2.58063	814.648
2.58064	819.597		2.58064	814.611
2.58065	819.658		2.58065	814.626
2.58067	819.702		2.58067	814.689
2.58068	819.738		2.58068	814.79
2.58069	819.765		2.58069	814.9
2.58071	819.767		2.58071	814.985
2.58072	819.746		2.58072	815.024
2.58073	819.727		2.58073	815.013
2.58075	819.722		2.58075	814.969
2.58076	819.725		2.58076	814.909
2.58077	819.741		2.58077	814.856
2.58079	819.775		2.58079	814.829
2.5808	819.818		2.5808	814.838
2.58081	819.853		2.58081	814.884
2.58083	819.877		2.58083	814.954
2.58084	819.892		2.58084	815.027
2.58085	819.897		2.58085	815.084
2.58087	819.892		2.58087	815.115
2.58088	819.888		2.58088	815.117
2.58089	819.892		2.58089	815.096
2.58091	819.906		2.58091	815.064
2.58092	819.928		2.58092	815.035
2.58093	819.957		2.58093	815.023
2.58095	819.989		2.58095	815.034
2.58096	820.017		2.58096	815.068
2.58097	820.038		2.58097	815.117
2.58099	820.052		2.58099	815.168
2.581	820.062		2.581	815.213
2.58101	820.068		2.58101	815.242
2.58103	820.077		2.58103	815.254
2.58104	820.09		2.58104	815.25
2.58105	820.11		2.58105	815.238
2.58107	820.134		2.58107	815.229
2.58108	820.161		2.58108	815.229
2.58109	820.189		2.58109	815.244
2.58111	820.215		2.58111	815.272
2.58112	820.237		2.58112	815.312
2.58113	820.254		2.58113	815.354
2.58115	820.269		2.58115	815.393
2.58116	820.284		2.58116	815.422
2.58117	820.3		2.58117	815.44
2.58119	820.319		2.58119	815.448
2.5812	820.342		2.5812	815.451
2.58121	820.368		2.58121	815.455
2.58123	820.395		2.58123	815.464
2.58124	820.421		2.58124	815.483
2.58125	820.446		2.58125	815.51
2.58127	820.468		2.58127	815.544
2.58128	820.488		2.58128	815.58
2.58129	820.507		2.58129	815.614
2.58131	820.525		2.58131	815.643
2.58132	820.545		2.58132	815.664
2.58133	820.567		2.58133	815.679
2.58135	820.59		2.58135	815.69
2.58136	820.615		2.58136	815.7
2.58137	820.64		2.58137	815.714
2.58139	820.664		2.58139	815.733
2.5814	820.686		2.5814	815.757
2.58141	820.707		2.58141	815.786
2.58143	820.727		2.58143	815.815
2.58144	820.745		2.58144	815.844
2.58145	820.764		2.58145	815.869
2.58147	820.783		2.58147	815.888
2.58148	820.804		2.58148	815.904
2.58149	820.825		2.58149	815.916
2.58151	820.846		2.58151	815.928
2.58152	820.867		2.58152	815.941
2.58153	820.887		2.58153	815.957
2.58155	820.906		2.58155	815.977
2.58156	820.924		2.58156	815.998
2.58157	820.941		2.58157	816.021
2.58159	820.957		2.58159	816.043
2.5816	820.973		2.5816	816.062
2.58161	820.99		2.58161	816.078
2.58163	821.007		2.58163	816.091
2.58164	821.024		2.58164	816.101
2.58165	821.041		2.58165	816.111
2.58167	821.058		2.58167	816.122
2.58168	821.074		2.58168	816.135
2.58169	821.089		2.58169	816.149
2.58171	821.103		2.58171	816.165
2.58172	821.117		2.58172	816.182
2.58173	821.131		2.58173	816.198
2.58175	821.144		2.58175	816.213
2.58176	821.158		2.58176	816.226
2.58177	821.172		2.58177	816.237
2.58179	821.186		2.58179	816.247
2.5818	821.2		2.5818	816.256
2.58181	821.214		2.58181	816.266
2.58183	821.227		2.58183	816.277
2.58184	821.24		2.58184	816.29
2.58185	821.252		2.58185	816.304
2.58187	821.265		2.58187	816.319
2.58188	821.278		2.58188	816.334
2.58189	821.29		2.58189	816.348
2.58191	821.303		2.58191	816.362
2.58192	821.316		2.58192	816.375
2.58193	821.33		2.58193	816.387
2.58195	821.343		2.58195	816.399
2.58196	821.357		2.58196	816.412
2.58197	821.37		2.58197	816.426
2.58199	821.383		2.58199	816.442
2.582	821.397		2.582	816.458
2.58201	821.41		2.58201	816.476
2.58203	821.424		2.58203	816.493
2.58204	821.438		2.58204	816.511
2.58205	821.453		2.58205	816.529
2.58207	821.468		2.58207	816.546
2.58208	821.483		2.58208	816.564
2.58209	821.498		2.58209	816.581
2.58211	821.513		2.58211	816.599
2.58212	821.529		2.58212	816.618
2.58213	821.544		2.58213	816.638
2.58215	821.56		2.58215	816.659
2.58216	821.577		2.58216	816.681
2.58217	821.593		2.58217	816.703
2.58219	821.61		2.58219	816.725
2.5822	821.627		2.5822	816.747
2.58221	821.644		2.58221	816.769
2.58223	821.661		2.58223	816.79
2.58224	821.679		2.58224	816.812
2.58225	821.697		2.58225	816.834
2.58227	821.715		2.58227	816.857
2.58228	821.733		2.58228	816.88
2.58229	821.751		2.58229	816.903
2.58231	821.77		2.58231	816.926
2.58232	821.788		2.58232	816.95
2.58233	821.807		2.58233	816.973
2.58235	821.825		2.58235	816.996
2.58236	821.844		2.58236	817.019
2.58237	821.863		2.58237	817.041
2.58239	821.882		2.58239	817.062
2.5824	821.901		2.5824	817.084
2.58241	821.92		2.58241	817.105
2.58243	821.939		2.58243	817.127
2.58244	821.957		2.58244	817.148
2.58245	821.976		2.58245	817.169
2.58247	821.995		2.58247	817.189
2.58248	822.014		2.58248	817.209
2.58249	822.032		2.58249	817.228
2.58251	822.051		2.58251	817.247
2.58252	822.069		2.58252	817.265
2.58253	822.087		2.58253	817.282
2.58255	822.105		2.58255	817.299
2.58256	822.123		2.58256	817.315
2.58257	822.141		2.58257	817.331
2.58259	822.159		2.58259	817.347
2.5826	822.176		2.5826	817.362
2.58261	822.193		2.58261	817.377
2.58263	822.21		2.58263	817.391
2.58264	822.227		2.58264	817.404
2.58265	822.244		2.58265	817.417
2.58267	822.26		2.58267	817.429
2.58268	822.277		2.58268	817.441
2.58269	822.293		2.58269	817.452
2.58271	822.309		2.58271	817.463
2.58272	822.324		2.58272	817.473
2.58273	822.34		2.58273	817.484
2.58275	822.356		2.58275	817.494
2.58276	822.371		2.58276	817.504
2.58277	822.386		2.58277	817.513
2.58279	822.401		2.58279	817.523
2.5828	822.416		2.5828	817.532
2.58281	822.431		2.58281	817.541
2.58283	822.446		2.58283	817.55
2.58284	822.46		2.58284	817.559
2.58285	822.475		2.58285	817.568
2.58287	822.489		2.58287	817.577
2.58288	822.504		2.58288	817.586
2.58289	822.518		2.58289	817.595
2.58291	822.533		2.58291	817.605
2.58292	822.547		2.58292	817.615
2.58293	822.562		2.58293	817.625
2.58295	822.577		2.58295	817.635
2.58296	822.591		2.58296	817.646
2.58297	822.606		2.58297	817.657
2.58299	822.621		2.58299	817.668
2.583	822.636		2.583	817.68
2.58301	822.651		2.58301	817.692
2.58303	822.666		2.58303	817.705
2.58304	822.681		2.58304	817.718
2.58305	822.696		2.58305	817.732
2.58307	822.712		2.58307	817.747
2.58308	822.727		2.58308	817.761
2.58309	822.743		2.58309	817.777
2.58311	822.759		2.58311	817.792
2.58312	822.775		2.58312	817.809
2.58313	822.792		2.58313	817.825
2.58315	822.808		2.58315	817.843
2.58316	822.825		2.58316	817.86
2.58317	822.841		2.58317	817.879
2.58319	822.858		2.58319	817.897
2.5832	822.876		2.5832	817.916
2.58321	822.893		2.58321	817.936
2.58323	822.91		2.58323	817.956
2.58324	822.928		2.58324	817.976
2.58325	822.946		2.58325	817.996
2.58327	822.964		2.58327	818.017
2.58328	822.981		2.58328	818.038
2.58329	823		2.58329	818.059
2.58331	823.018		2.58331	818.08
2.58332	823.036		2.58332	818.102
2.58333	823.054		2.58333	818.123
2.58335	823.073		2.58335	818.145
2.58336	823.091		2.58336	818.166
2.58337	823.11		2.58337	818.188
2.58339	823.129		2.58339	818.209
2.5834	823.147		2.5834	818.23
2.58341	823.166		2.58341	818.251
2.58343	823.184		2.58343	818.272
2.58344	823.203		2.58344	818.292
2.58345	823.221		2.58345	818.313
2.58347	823.24		2.58347	818.333
2.58348	823.258		2.58348	818.352
2.58349	823.276		2.58349	818.372
2.58351	823.295		2.58351	818.391
2.58352	823.313		2.58352	818.409
2.58353	823.331		2.58353	818.427
2.58355	823.349		2.58355	818.445
2.58356	823.366		2.58356	818.462
2.58357	823.384		2.58357	818.479
2.58359	823.402		2.58359	817.735
2.5836	823.419		2.5836	816.125
2.58361	823.436		2.58361	815.333
2.58363	823.453		2.58363	815.544
2.58364	823.47		2.58364	815.798
2.58365	823.487		2.58365	815.614
2.58367	823.503		2.58367	815.532
2.58368	823.52		2.58368	816.088
2.58369	823.536		2.58369	816.949
2.58371	823.552		2.58371	817.362
2.58372	823.568		2.58372	817.125
2.58373	823.584		2.58373	816.702
2.58375	823.6		2.58375	816.505
2.58376	823.616		2.58376	816.438
2.58377	823.631		2.58377	816.222
2.58379	823.646		2.58379	815.9
2.5838	823.662		2.5838	815.79
2.58381	823.677		2.58381	816.042
2.58383	823.692		2.58383	816.456
2.58384	823.707		2.58384	816.752
2.58385	823.722		2.58385	816.867
2.58387	823.736		2.58387	816.908
2.58388	823.751		2.58388	816.917
2.58389	823.766		2.58389	816.814
2.58391	823.781		2.58391	816.563
2.58392	823.796		2.58392	816.284
2.58393	823.811		2.58393	816.145
2.58395	823.825		2.58395	816.2
2.58396	823.84		2.58396	816.368
2.58397	823.855		2.58397	816.553
2.58399	823.87		2.58399	816.721
2.584	823.885		2.584	816.867
2.58401	823.9		2.58401	816.956
2.58403	823.915		2.58403	816.935
2.58404	823.931		2.58404	816.811
2.58405	823.946		2.58405	816.652
2.58407	823.961		2.58407	816.537
2.58408	823.977		2.58408	816.496
2.58409	823.993		2.58409	816.519
2.58411	824.009		2.58411	816.592
2.58412	824.025		2.58412	816.705
2.58413	824.041		2.58413	816.838
2.58415	824.058		2.58415	816.952
2.58416	824.074		2.58416	817.009
2.58417	824.091		2.58417	816.999
2.58419	824.108		2.58419	816.944
2.5842	824.125		2.5842	816.876
2.58421	824.142		2.58421	816.817
2.58423	824.159		2.58423	816.782
2.58424	824.177		2.58424	816.788
2.58425	824.195		2.58425	816.841
2.58427	824.213		2.58427	816.93
2.58428	824.231		2.58428	817.028
2.58429	824.249		2.58429	817.109
2.58431	824.267		2.58431	817.155
2.58432	824.286		2.58432	817.166
2.58433	824.304		2.58433	817.147
2.58435	824.323		2.58435	817.112
2.58436	824.342		2.58436	817.077
2.58437	824.361		2.58437	817.06
2.58439	822.821		2.58439	817.073
2.5844	820.63		2.5844	817.117
2.58441	821.259		2.58441	817.18
2.58443	821.793		2.58443	817.247
2.58444	820.46		2.58444	817.305
2.58445	820.137		2.58445	817.345
2.58447	821.735		2.58447	817.362
2.58448	822.519		2.58448	817.358
2.58449	821.91		2.58449	817.343
2.58451	821.988		2.58451	817.327
2.58452	822.734		2.58452	817.323
2.58453	822.444		2.58453	817.336
2.58455	821.516		2.58455	817.366
2.58456	821.426		2.58456	817.408
2.58457	821.76		2.58457	817.456
2.58459	821.513		2.58459	817.499
2.5846	821.263		2.5846	817.53
2.58461	821.732		2.58461	817.547
2.58463	822.254		2.58463	817.55
2.58464	822.234		2.58464	817.544
2.58465	822.185		2.58465	817.539
2.58467	822.403		2.58467	817.539
2.58468	822.376		2.58468	817.549
2.58469	821.985		2.58469	817.57
2.58471	821.761		2.58471	817.6
2.58472	821.837		2.58472	817.633
2.58473	821.86		2.58473	817.665
2.58475	821.835		2.58475	817.689
2.58476	822.032		2.58476	817.703
2.58477	822.328		2.58477	817.71
2.58479	822.422		2.58479	817.71
2.5848	822.375		2.5848	817.71
2.58481	822.373		2.58481	817.714
2.58483	822.339		2.58483	817.723
2.58484	822.185		2.58484	817.74
2.58485	822.063		2.58485	817.763
2.58487	822.089		2.58487	817.788
2.58488	822.164		2.58488	817.812
2.58489	822.215		2.58489	817.833
2.58491	822.308		2.58491	817.848
2.58492	822.442		2.58492	817.857
2.58493	822.509		2.58493	817.863
2.58495	822.49		2.58495	817.869
2.58496	822.461		2.58496	817.877
2.58497	822.437		2.58497	817.888
2.58499	822.383		2.58499	817.905
2.585	822.334		2.585	817.925
2.58501	822.345		2.58501	817.947
2.58503	822.399		2.58503	817.97
2.58504	822.454		2.58504	817.99
2.58505	822.513		2.58505	818.007
2.58507	822.581		2.58507	818.021
2.58508	822.624		2.58508	818.032
2.58509	822.623		2.58509	818.044
2.58511	822.603		2.58511	818.056
2.58512	822.584		2.58512	818.071
2.58513	822.564		2.58513	818.089
2.58515	822.551		2.58515	818.11
2.58516	821.944		2.58516	818.133
2.58517	827.542		2.58517	818.155
2.58519	837.487		2.58519	818.177
2.5852	835.653		2.5852	818.196
2.58521	832.711		2.58521	818.214
2.58523	837.987		2.58523	818.23
2.58524	840.388		2.58524	818.245
2.58525	834.163		2.58525	818.262
2.58527	830.157		2.58527	818.28
2.58528	832.554		2.58528	818.3
2.58529	832.905		2.58529	818.321
2.58531	829.759		2.58531	818.343
2.58532	830.339		2.58532	818.366
2.58533	834.346		2.58533	818.388
2.58535	835.331		2.58535	818.408
2.58536	833.896		2.58536	818.427
2.58537	834.649		2.58537	818.446
2.58539	836.041		2.58539	818.463
2.5854	834.521		2.5854	818.481
2.58541	832.172		2.58541	818.5
2.58543	832.033		2.58543	818.519
2.58544	832.471		2.58544	818.54
2.58545	831.716		2.58545	818.561
2.58547	831.594		2.58547	818.582
2.58548	833.162		2.58548	818.603
2.58549	834.397		2.58549	818.623
2.58551	834.254		2.58551	818.641
2.58552	834.095		2.58552	818.659
2.58553	834.304		2.58553	818.677
2.58555	833.733		2.58555	818.694
2.58556	832.528		2.58556	818.712
2.58557	832.01		2.58557	818.73
2.58559	832.238		2.58559	818.749
2.5856	832.359		2.5856	818.768
2.58561	832.478		2.58561	818.787
2.58563	833.094		2.58563	818.805
2.58564	833.747		2.58564	818.823
2.58565	833.804		2.58565	818.841
2.58567	833.537		2.58567	818.857
2.58568	833.364		2.58568	818.874
2.58569	833.091		2.58569	818.89
2.58571	832.598		2.58571	818.907
2.58572	832.285		2.58572	818.923
2.58573	832.36		2.58573	818.941
2.58575	832.547		2.58575	818.958
2.58576	832.696		2.58576	818.975
2.58577	832.94		2.58577	818.992
2.58579	833.224		2.58579	819.009
2.5858	833.295		2.5858	819.025
2.58581	833.141		2.58581	819.041
2.58583	832.952		2.58583	819.057
2.58584	832.768		2.58584	819.073
2.58585	832.54		2.58585	819.089
2.58587	832.372		2.58587	819.105
2.58588	832.384		2.58588	819.121
2.58589	832.514		2.58589	819.138
2.58591	832.648		2.58591	819.155
2.58592	832.776		2.58592	819.171
2.58593	832.891		2.58593	819.187
2.58595	832.914		2.58595	819.203
2.58596	832.813		2.58596	819.219
2.58597	832.663		2.58597	819.235
2.58599	832.526		2.58599	819.251
2.586	832.41		2.586	819.267
2.58601	832.336		2.58601	819.282
2.58603	832.345		2.58603	819.298
2.58604	832.423		2.58604	819.315
2.58605	832.509		2.58605	819.331
2.58607	826.229		2.58607	819.347
2.58608	816.184		2.58608	819.363
2.58609	817.735		2.58609	819.379
2.58611	820.363		2.58611	819.394
2.58612	815.13		2.58612	819.41
2.58613	813.119		2.58613	819.425
2.58615	819.549		2.58615	819.44
2.58616	823.458		2.58616	819.456
2.58617	821.13		2.58617	819.471
2.58619	821.01		2.58619	819.487
2.5862	824.044		2.5862	819.502
2.58621	823.106		2.58621	819.517
2.58623	819.043		2.58623	819.532
2.58624	818.201		2.58624	819.547
2.58625	819.523		2.58625	819.562
2.58627	818.601		2.58627	819.577
2.58628	817.391		2.58628	819.591
2.58629	819.169		2.58629	819.606
2.58631	821.477		2.58631	819.62
2.58632	821.529		2.58632	819.634
2.58633	821.211		2.58633	819.777
2.58635	821.998		2.58635	818.65
2.58636	821.893		2.58636	815.638
2.58637	820.172		2.58637	813.989
2.58639	819.013		2.58639	814.317
2.5864	819.192		2.5864	814.862
2.58641	819.28		2.58641	814.54
2.58643	819.136		2.58643	814.258
2.58644	819.887		2.58644	815.149
2.58645	821.128		2.58645	816.737
2.58647	821.554		2.58647	817.599
2.58648	821.306		2.58648	817.221
2.58649	821.196		2.58649	816.415
2.58651	820.982		2.58651	816.021
2.58652	820.264		2.58652	815.922
2.58653	819.641		2.58653	815.566
2.58655	819.658		2.58655	814.959
2.58656	819.932		2.58656	814.688
2.58657	820.121		2.58657	815.092
2.58659	820.468		2.58659	815.843
2.5866	820.994		2.5866	816.402
2.58661	821.255		2.58661	816.617
2.58663	821.134		2.58663	816.687
2.58664	820.941		2.58664	816.714
2.58665	820.766		2.58665	816.557
2.58667	820.478		2.58667	816.12
2.58668	819.174		2.58668	814.871
2.58669	817.7		2.58669	813.034
2.58671	818.29		2.58671	812.339
2.58672	818.826		2.58672	812.822
2.58673	818.142		2.58673	813.378
2.58675	818.168		2.58675	813.483
2.58676	819.356		2.58676	813.653
2.58677	819.803		2.58677	814.34
2.58679	819.24		2.58679	815.125
2.5868	819.144		2.5868	815.282
2.58681	819.483		2.58681	814.744
2.58683	819.161		2.58683	814.104
2.58684	818.547		2.58684	813.819
2.58685	818.614		2.58685	813.771
2.58687	818.981		2.58687	813.667
2.58688	818.942		2.58688	813.536
2.58689	818.887		2.58689	813.652
2.58691	819.25		2.58691	814.085
2.58692	819.544		2.58692	814.567
2.58693	819.421		2.58693	814.812
2.58695	819.291		2.58695	814.8
2.58696	819.363		2.58696	814.692
2.58697	819.302		2.58697	814.567
2.58699	819.061		2.58699	814.377
2.587	818.995		2.587	814.116
2.58701	819.142		2.58701	813.912
2.58703	819.231		2.58703	813.912
2.58704	819.263		2.58704	814.116
2.58705	819.408		2.58705	814.396
2.58707	819.57		2.58707	814.628
2.58708	819.567		2.58708	814.779
2.58709	819.478		2.58709	814.857
2.58711	819.443		2.58711	814.845
2.58712	819.412		2.58712	814.727
2.58713	819.331		2.58713	814.541
2.58715	819.301		2.58715	814.377
2.58716	819.379		2.58716	814.31
2.58717	819.471		2.58717	814.35
2.58719	819.526		2.58719	814.46
2.5872	819.587		2.5872	814.6
2.58721	819.651		2.58721	814.745
2.58723	819.658		2.58723	814.869
2.58724	819.613		2.58724	814.934
2.58725	819.579		2.58725	814.921
2.58727	819.566		2.58727	814.845
2.58728	819.55		2.58728	814.746
2.58729	819.55		2.58729	814.665
2.58731	819.592		2.58731	814.625
2.58732	819.652		2.58732	814.632
2.58733	819.697		2.58733	814.686
2.58735	819.73		2.58735	814.778
2.58736	819.759		2.58736	814.884
2.58737	819.767		2.58737	814.971
2.58739	819.75		2.58739	815.015
2.5874	819.732		2.5874	815.013
2.58741	819.727		2.58741	814.975
2.58743	819.73		2.58743	814.92
2.58744	819.743		2.58744	814.869
2.58745	819.773		2.58745	814.838
2.58747	819.813		2.58747	814.842
2.58748	819.849		2.58748	814.882
2.58749	819.873		2.58749	814.946
2.58751	819.89		2.58751	815.017
2.58752	819.898		2.58752	815.075
2.58753	819.895		2.58753	815.109
2.58755	819.891		2.58755	815.116
2.58756	819.895		2.58756	815.1
2.58757	819.908		2.58757	815.071
2.58759	819.928		2.58759	815.043
2.5876	819.955		2.5876	815.029
2.58761	819.986		2.58761	815.037
2.58763	820.014		2.58763	815.067
2.58764	820.036		2.58764	815.112
2.58765	820.051		2.58765	815.162
2.58767	820.062		2.58767	815.207
2.58768	820.07		2.58768	815.239
2.58769	820.079		2.58769	815.253
2.58771	820.092		2.58771	815.252
2.58772	820.11		2.58772	815.243
2.58773	820.134		2.58773	815.234
2.58775	820.16		2.58775	815.233
2.58776	820.188		2.58776	815.246
2.58777	820.214		2.58777	815.272
2.58779	820.236		2.58779	815.309
2.5878	820.254		2.5878	815.35
2.58781	820.27		2.58781	815.389
2.58783	820.285		2.58783	815.42
2.58784	820.301		2.58784	815.44
2.58785	820.32		2.58785	815.45
2.58787	820.343		2.58787	815.454
2.58788	820.368		2.58788	815.458
2.58789	820.394		2.58789	815.467
2.58791	820.42		2.58791	815.484
2.58792	820.445		2.58792	815.51
2.58793	820.468		2.58793	815.542
2.58795	820.488		2.58795	815.578
2.58796	820.507		2.58796	815.612
2.58797	820.526		2.58797	815.641
2.58799	820.546		2.58799	815.663
2.588	820.567		2.588	815.679
2.58801	820.59		2.58801	815.691
2.58803	820.614		2.58803	815.702
2.58804	820.639		2.58804	815.716
2.58805	820.663		2.58805	815.734
2.58807	820.686		2.58807	815.757
2.58808	820.707		2.58808	815.785
2.58809	820.727		2.58809	815.814
2.58811	820.746		2.58811	815.842
2.58812	820.764		2.58812	815.867
2.58813	820.784		2.58813	815.888
2.58815	820.804		2.58815	815.904
2.58816	820.825		2.58816	815.917
2.58817	820.846		2.58817	815.929
2.58819	820.867		2.58819	815.942
2.5882	820.887		2.5882	815.958
2.58821	820.906		2.58821	815.977
2.58823	820.924		2.58823	815.998
2.58824	820.941		2.58824	816.02
2.58825	820.957		2.58825	816.042
2.58827	820.974		2.58827	816.061
2.58828	820.99		2.58828	816.077
2.58829	821.007		2.58829	816.091
2.58831	821.024		2.58831	816.102
2.58832	821.041		2.58832	816.112
2.58833	821.057		2.58833	816.123
2.58835	821.073		2.58835	816.135
2.58836	821.089		2.58836	816.149
2.58837	821.103		2.58837	816.165
2.58839	821.117		2.58839	816.181
2.5884	821.131		2.5884	816.197
2.58841	821.144		2.58841	816.212
2.58843	821.158		2.58843	816.225
2.58844	821.172		2.58844	816.237
2.58845	821.186		2.58845	816.247
2.58847	821.2		2.58847	816.257
2.58848	821.213		2.58848	816.267
2.58849	821.227		2.58849	816.278
2.58851	821.24		2.58851	816.29
2.58852	821.253		2.58852	816.304
2.58853	821.265		2.58853	816.319
2.58855	821.278		2.58855	816.334
2.58856	821.29		2.58856	816.348
2.58857	821.303		2.58857	816.362
2.58859	821.316		2.58859	816.375
2.5886	821.33		2.5886	816.387
2.58861	821.343		2.58861	816.4
2.58863	821.357		2.58863	816.412
2.58864	821.37		2.58864	816.426
2.58865	821.383		2.58865	816.442
2.58867	821.397		2.58867	816.458
2.58868	821.411		2.58868	816.475
2.58869	821.424		2.58869	816.493
2.58871	821.438		2.58871	816.511
2.58872	821.453		2.58872	816.529
2.58873	821.468		2.58873	816.546
2.58875	821.483		2.58875	816.564
2.58876	821.498		2.58876	816.581
2.58877	821.513		2.58877	816.6
2.58879	821.529		2.58879	816.619
2.5888	821.545		2.5888	816.638
2.58881	821.56		2.58881	816.659
2.58883	821.577		2.58883	816.681
2.58884	821.593		2.58884	816.703
2.58885	821.61		2.58885	816.725
2.58887	821.627		2.58887	816.747
2.58888	821.644		2.58888	816.769
2.58889	821.661		2.58889	816.791
2.58891	821.679		2.58891	816.812
2.58892	821.697		2.58892	816.834
2.58893	821.715		2.58893	816.857
2.58895	821.733		2.58895	816.88
2.58896	821.751		2.58896	816.903
2.58897	821.769		2.58897	816.926
2.58899	821.788		2.58899	816.95
2.589	821.807		2.589	816.973
2.58901	821.825		2.58901	816.996
2.58903	821.844		2.58903	817.019
2.58904	821.863		2.58904	817.041
2.58905	821.882		2.58905	817.062
2.58907	821.901		2.58907	817.084
2.58908	821.92		2.58908	817.105
2.58909	821.939		2.58909	817.127
2.58911	821.958		2.58911	817.148
2.58912	821.976		2.58912	817.169
2.58913	821.995		2.58913	817.189
2.58915	822.014		2.58915	817.209
2.58916	822.032		2.58916	817.228
2.58917	822.051		2.58917	817.247
2.58919	822.069		2.58919	817.265
2.5892	822.087		2.5892	817.282
2.58921	822.106		2.58921	817.299
2.58923	822.123		2.58923	817.315
2.58924	822.141		2.58924	817.331
2.58925	822.159		2.58925	817.347
2.58927	822.176		2.58927	817.362
2.58928	822.193		2.58928	817.377
2.58929	822.21		2.58929	817.391
2.58931	822.227		2.58931	817.404
2.58932	822.244		2.58932	817.417
2.58933	822.26		2.58933	817.429
2.58935	822.277		2.58935	817.441
2.58936	822.293		2.58936	817.452
2.58937	822.309		2.58937	817.463
2.58939	822.324		2.58939	817.473
2.5894	822.34		2.5894	817.484
2.58941	822.356		2.58941	817.494
2.58943	822.371		2.58943	817.504
2.58944	822.386		2.58944	817.513
2.58945	822.401		2.58945	817.523
2.58947	822.416		2.58947	817.532
2.58948	822.431		2.58948	817.541
2.58949	822.446		2.58949	817.55
2.58951	822.46		2.58951	817.559
2.58952	822.475		2.58952	817.568
2.58953	822.489		2.58953	817.577
2.58955	822.504		2.58955	817.586
2.58956	822.518		2.58956	817.595
2.58957	822.533		2.58957	817.605
2.58959	822.547		2.58959	817.615
2.5896	822.562		2.5896	817.625
2.58961	822.577		2.58961	817.635
2.58963	822.591		2.58963	817.646
2.58964	822.606		2.58964	817.657
2.58965	822.621		2.58965	817.668
2.58967	822.636		2.58967	817.68
2.58968	822.651		2.58968	817.692
2.58969	822.666		2.58969	817.705
2.58971	822.681		2.58971	817.718
2.58972	822.696		2.58972	817.732
2.58973	822.712		2.58973	817.747
2.58975	822.727		2.58975	817.761
2.58976	822.743		2.58976	817.777
2.58977	822.759		2.58977	817.792
2.58979	822.775		2.58979	817.809
2.5898	822.792		2.5898	817.825
2.58981	822.808		2.58981	817.843
2.58983	822.825		2.58983	817.86
2.58984	822.841		2.58984	817.879
2.58985	822.859		2.58985	817.897
2.58987	822.876		2.58987	817.916
2.58988	822.893		2.58988	817.936
2.58989	822.91		2.58989	817.956
2.58991	822.928		2.58991	817.976
2.58992	822.946		2.58992	817.996
2.58993	822.963		2.58993	818.017
2.58995	822.982		2.58995	818.038
2.58996	823		2.58996	818.059
2.58997	823.018		2.58997	818.08
2.58999	823.036		2.58999	818.102
2.59	823.054		2.59	818.123
2.59001	823.073		2.59001	818.145
2.59003	823.091		2.59003	818.166
2.59004	823.11		2.59004	818.188
2.59005	823.128		2.59005	818.209
2.59007	823.147		2.59007	818.23
2.59008	823.166		2.59008	818.251
2.59009	823.184		2.59009	818.272
2.59011	823.203		2.59011	818.292
2.59012	823.221		2.59012	818.313
2.59013	823.24		2.59013	818.333
2.59015	823.258		2.59015	818.352
2.59016	823.276		2.59016	818.372
2.59017	823.295		2.59017	818.391
2.59019	823.313		2.59019	818.409
2.5902	823.331		2.5902	818.427
2.59021	823.349		2.59021	818.445
2.59023	823.366		2.59023	818.462
2.59024	823.384		2.59024	818.479
2.59025	823.402		2.59025	817.735
2.59027	823.419		2.59027	816.125
2.59028	823.436		2.59028	815.333
2.59029	823.453		2.59029	815.544
2.59031	823.47		2.59031	815.798
2.59032	823.487		2.59032	815.614
2.59033	823.503		2.59033	815.532
2.59035	823.52		2.59035	816.088
2.59036	823.536		2.59036	816.949
2.59037	823.552		2.59037	817.362
2.59039	823.568		2.59039	817.125
2.5904	823.584		2.5904	816.702
2.59041	823.6		2.59041	816.505
2.59043	823.616		2.59043	816.438
2.59044	823.631		2.59044	816.222
2.59045	823.646		2.59045	815.9
2.59047	823.662		2.59047	815.79
2.59048	823.677		2.59048	816.042
2.59049	823.692		2.59049	816.456
2.59051	823.707		2.59051	816.752
2.59052	823.722		2.59052	816.867
2.59053	823.737		2.59053	816.908
2.59055	823.751		2.59055	816.916
2.59056	823.766		2.59056	816.814
2.59057	823.781		2.59057	816.563
2.59059	823.796		2.59059	816.284
2.5906	823.811		2.5906	816.145
2.59061	823.825		2.59061	816.2
2.59063	823.84		2.59063	816.368
2.59064	823.855		2.59064	816.553
2.59065	823.87		2.59065	816.721
2.59067	823.885		2.59067	816.868
2.59068	823.9		2.59068	816.955
2.59069	823.915		2.59069	816.935
2.59071	823.931		2.59071	816.811
2.59072	823.946		2.59072	816.652
2.59073	823.962		2.59073	816.537
2.59075	823.977		2.59075	816.496
2.59076	823.993		2.59076	816.519
2.59077	824.009		2.59077	816.592
2.59079	824.025		2.59079	816.705
2.5908	824.041		2.5908	816.838
2.59081	824.058		2.59081	816.952
2.59083	824.074		2.59083	817.009
2.59084	824.091		2.59084	816.999
2.59085	824.108		2.59085	816.944
2.59087	824.125		2.59087	816.876
2.59088	824.142		2.59088	816.817
2.59089	824.159		2.59089	816.782
2.59091	824.177		2.59091	816.788
2.59092	824.195		2.59092	816.841
2.59093	824.213		2.59093	816.93
2.59095	824.231		2.59095	817.028
2.59096	824.249		2.59096	817.109
2.59097	824.267		2.59097	817.155
2.59099	824.286		2.59099	817.166
2.591	824.304		2.591	817.147
2.59101	824.323		2.59101	817.112
2.59103	824.342		2.59103	817.077
2.59104	824.361		2.59104	817.06
2.59105	822.82		2.59105	817.073
2.59107	820.63		2.59107	817.117
2.59108	821.259		2.59108	817.18
2.59109	821.793		2.59109	817.247
2.59111	820.46		2.59111	817.305
2.59112	820.137		2.59112	817.345
2.59113	821.735		2.59113	817.362
2.59115	822.519		2.59115	817.358
2.59116	821.91		2.59116	817.343
2.59117	821.988		2.59117	817.327
2.59119	822.734		2.59119	817.323
2.5912	822.444		2.5912	817.336
2.59121	821.516		2.59121	817.366
2.59123	821.426		2.59123	817.408
2.59124	821.76		2.59124	817.456
2.59125	821.513		2.59125	817.499
2.59127	821.263		2.59127	817.53
2.59128	821.732		2.59128	817.547
2.59129	822.254		2.59129	817.549
2.59131	822.234		2.59131	817.544
2.59132	822.185		2.59132	817.539
2.59133	822.403		2.59133	817.539
2.59135	822.376		2.59135	817.549
2.59136	821.985		2.59136	817.57
2.59137	821.761		2.59137	817.6
2.59139	821.837		2.59139	817.633
2.5914	821.86		2.5914	817.665
2.59141	821.835		2.59141	817.689
2.59143	822.032		2.59143	817.703
2.59144	822.328		2.59144	817.71
2.59145	822.422		2.59145	817.71
2.59147	822.375		2.59147	817.71
2.59148	822.373		2.59148	817.714
2.59149	822.339		2.59149	817.723
2.59151	822.185		2.59151	817.74
2.59152	822.063		2.59152	817.763
2.59153	822.089		2.59153	817.788
2.59155	822.164		2.59155	817.812
2.59156	822.215		2.59156	817.833
2.59157	822.308		2.59157	817.848
2.59159	822.442		2.59159	817.857
2.5916	822.509		2.5916	817.863
2.59161	822.49		2.59161	817.869
2.59163	822.461		2.59163	817.877
2.59164	822.437		2.59164	817.888
2.59165	822.383		2.59165	817.905
2.59167	822.334		2.59167	817.925
2.59168	822.345		2.59168	817.947
2.59169	822.399		2.59169	817.97
2.59171	822.454		2.59171	817.99
2.59172	822.513		2.59172	818.007
2.59173	822.581		2.59173	818.021
2.59175	822.624		2.59175	818.032
2.59176	822.623		2.59176	818.044
2.59177	822.603		2.59177	818.056
2.59179	822.584		2.59179	818.071
2.5918	822.564		2.5918	818.089
2.59181	822.551		2.59181	818.11
2.59183	821.944		2.59183	818.133
2.59184	827.542		2.59184	818.155
2.59185	837.487		2.59185	818.177
2.59187	835.653		2.59187	818.196
2.59188	832.712		2.59188	818.214
2.59189	837.987		2.59189	818.23
2.59191	840.388		2.59191	818.246
2.59192	834.163		2.59192	818.262
2.59193	830.157		2.59193	818.28
2.59195	832.554		2.59195	818.3
2.59196	832.904		2.59196	818.321
2.59197	829.759		2.59197	818.343
2.59199	830.339		2.59199	818.366
2.592	834.346		2.592	818.388
2.59201	835.331		2.59201	818.408
2.59203	833.896		2.59203	818.428
2.59204	834.649		2.59204	818.446
2.59205	836.041		2.59205	818.463
2.59207	834.521		2.59207	818.481
2.59208	832.172		2.59208	818.5
2.59209	832.033		2.59209	818.519
2.59211	832.472		2.59211	818.54
2.59212	831.716		2.59212	818.561
2.59213	831.594		2.59213	818.582
2.59215	833.162		2.59215	818.603
2.59216	834.397		2.59216	818.623
2.59217	834.254		2.59217	818.641
2.59219	834.095		2.59219	818.659
2.5922	834.304		2.5922	818.677
2.59221	833.733		2.59221	818.694
2.59223	832.528		2.59223	818.712
2.59224	832.01		2.59224	818.73
2.59225	832.238		2.59225	818.749
2.59227	832.359		2.59227	818.768
2.59228	832.478		2.59228	818.787
2.59229	833.094		2.59229	818.805
2.59231	833.747		2.59231	818.823
2.59232	833.804		2.59232	818.841
2.59233	833.537		2.59233	818.857
2.59235	833.364		2.59235	818.874
2.59236	833.091		2.59236	818.89
2.59237	832.598		2.59237	818.907
2.59239	832.285		2.59239	818.923
2.5924	832.36		2.5924	818.94
2.59241	832.547		2.59241	818.958
2.59243	832.696		2.59243	818.975
2.59244	832.94		2.59244	818.992
2.59245	833.224		2.59245	819.009
2.59247	833.295		2.59247	819.025
2.59248	833.141		2.59248	819.041
2.59249	832.952		2.59249	819.057
2.59251	832.768		2.59251	819.073
2.59252	832.54		2.59252	819.089
2.59253	832.372		2.59253	819.105
2.59255	832.384		2.59255	819.121
2.59256	832.514		2.59256	819.138
2.59257	832.648		2.59257	819.155
2.59259	832.776		2.59259	819.171
2.5926	832.891		2.5926	819.187
2.59261	832.914		2.59261	819.203
2.59263	832.813		2.59263	819.219
2.59264	832.662		2.59264	819.235
2.59265	832.526		2.59265	819.251
2.59267	832.411		2.59267	819.266
2.59268	832.336		2.59268	819.282
2.59269	832.345		2.59269	819.298
2.59271	832.423		2.59271	819.315
2.59272	832.509		2.59272	819.331
2.59273	826.229		2.59273	819.347
2.59275	816.184		2.59275	819.363
2.59276	817.736		2.59276	819.379
2.59277	820.363		2.59277	819.394
2.59279	815.13		2.59279	819.41
2.5928	813.119		2.5928	819.425
2.59281	819.549		2.59281	819.44
2.59283	823.458		2.59283	819.456
2.59284	821.13		2.59284	819.471
2.59285	821.01		2.59285	819.487
2.59287	824.044		2.59287	819.502
2.59288	823.105		2.59288	819.517
2.59289	819.043		2.59289	819.532
2.59291	818.201		2.59291	819.547
2.59292	819.523		2.59292	819.562
2.59293	818.601		2.59293	819.577
2.59295	817.391		2.59295	819.591
2.59296	819.169		2.59296	819.605
2.59297	821.477		2.59297	819.62
2.59299	821.529		2.59299	819.634
2.593	821.211		2.593	819.777
2.59301	821.998		2.59301	818.65
2.59303	821.893		2.59303	815.638
2.59304	820.172		2.59304	813.989
2.59305	819.013		2.59305	814.317
2.59307	819.192		2.59307	814.862
2.59308	819.28		2.59308	814.54
2.59309	819.136		2.59309	814.258
2.59311	819.887		2.59311	815.149
2.59312	821.128		2.59312	816.737
2.59313	821.554		2.59313	817.599
2.59315	821.306		2.59315	817.221
2.59316	821.196		2.59316	816.415
2.59317	820.982		2.59317	816.021
2.59319	820.264		2.59319	815.922
2.5932	819.641		2.5932	815.566
2.59321	819.658		2.59321	814.959
2.59323	819.933		2.59323	814.688
2.59324	820.121		2.59324	815.092
2.59325	820.468		2.59325	815.843
2.59327	820.994		2.59327	816.401
2.59328	821.255		2.59328	816.617
2.59329	821.134		2.59329	816.686
2.59331	820.941		2.59331	816.714
2.59332	820.766		2.59332	816.557
2.59333	820.478		2.59333	816.12
2.59335	819.174		2.59335	814.871
2.59336	817.7		2.59336	813.034
2.59337	818.29		2.59337	812.339
2.59339	818.826		2.59339	812.822
2.5934	818.142		2.5934	813.378
2.59341	818.168		2.59341	813.483
2.59343	819.356		2.59343	813.653
2.59344	819.802		2.59344	814.34
2.59345	819.24		2.59345	815.125
2.59347	819.144		2.59347	815.282
2.59348	819.483		2.59348	814.744
2.59349	819.161		2.59349	814.104
2.59351	818.547		2.59351	813.819
2.59352	818.614		2.59352	813.771
2.59353	818.981		2.59353	813.667
2.59355	818.942		2.59355	813.536
2.59356	818.887		2.59356	813.652
2.59357	819.25		2.59357	814.085
2.59359	819.544		2.59359	814.567
2.5936	819.421		2.5936	814.812
2.59361	819.291		2.59361	814.8
2.59363	819.363		2.59363	814.692
2.59364	819.302		2.59364	814.567
2.59365	819.061		2.59365	814.377
2.59367	818.995		2.59367	814.116
2.59368	819.142		2.59368	813.912
2.59369	819.231		2.59369	813.912
2.59371	819.263		2.59371	814.116
2.59372	819.408		2.59372	814.396
2.59373	819.57		2.59373	814.628
2.59375	819.567		2.59375	814.779
2.59376	819.478		2.59376	814.857
2.59377	819.443		2.59377	814.845
2.59379	819.412		2.59379	814.727
2.5938	819.331		2.5938	814.541
2.59381	819.301		2.59381	814.377
2.59383	819.378		2.59383	814.31
2.59384	819.471		2.59384	814.35
2.59385	819.526		2.59385	814.46
2.59387	819.587		2.59387	814.6
2.59388	819.651		2.59388	814.745
2.59389	819.658		2.59389	814.868
2.59391	819.613		2.59391	814.934
2.59392	819.579		2.59392	814.921
2.59393	819.566		2.59393	814.845
2.59395	819.55		2.59395	814.746
2.59396	819.55		2.59396	814.665
2.59397	819.592		2.59397	814.625
2.59399	819.652		2.59399	814.632
2.594	819.697		2.594	814.686
2.59401	819.73		2.59401	814.778
2.59403	819.759		2.59403	814.884
2.59404	819.767		2.59404	814.971
2.59405	819.75		2.59405	815.015
2.59407	819.732		2.59407	815.013
2.59408	819.727		2.59408	814.975
2.59409	819.73		2.59409	814.92
2.59411	819.743		2.59411	814.869
2.59412	819.773		2.59412	814.838
2.59413	819.814		2.59413	814.842
2.59415	819.849		2.59415	814.882
2.59416	819.873		2.59416	814.946
2.59417	819.89		2.59417	815.017
2.59419	819.898		2.59419	815.075
2.5942	819.895		2.5942	815.109
2.59421	819.891		2.59421	815.116
2.59423	819.895		2.59423	815.1
2.59424	819.908		2.59424	815.071
2.59425	819.928		2.59425	815.043
2.59427	819.955		2.59427	815.029
2.59428	819.986		2.59428	815.037
2.59429	820.014		2.59429	815.067
2.59431	820.036		2.59431	815.112
2.59432	820.051		2.59432	815.162
2.59433	820.063		2.59433	815.207
2.59435	820.07		2.59435	815.239
2.59436	820.079		2.59436	815.253
2.59437	820.092		2.59437	815.252
2.59439	820.11		2.59439	815.243
2.5944	820.134		2.5944	815.234
2.59441	820.16		2.59441	815.233
2.59443	820.188		2.59443	815.246
2.59444	820.214		2.59444	815.272
2.59445	820.236		2.59445	815.309
2.59447	820.254		2.59447	815.35
2.59448	820.27		2.59448	815.389
2.59449	820.285		2.59449	815.42
2.59451	820.301		2.59451	815.439
2.59452	820.32		2.59452	815.45
2.59453	820.343		2.59453	815.454
2.59455	820.368		2.59455	815.458
2.59456	820.394		2.59456	815.467
2.59457	820.42		2.59457	815.484
2.59459	820.445		2.59459	815.51
2.5946	820.468		2.5946	815.542
2.59461	820.488		2.59461	815.578
2.59463	820.507		2.59463	815.612
2.59464	820.526		2.59464	815.641
2.59465	820.546		2.59465	815.663
2.59467	820.567		2.59467	815.679
2.59468	820.59		2.59468	815.691
2.59469	820.614		2.59469	815.702
2.59471	820.639		2.59471	815.716
2.59472	820.663		2.59472	815.734
2.59473	820.686		2.59473	815.757
2.59475	820.707		2.59475	815.785
2.59476	820.727		2.59476	815.814
2.59477	820.746		2.59477	815.842
2.59479	820.765		2.59479	815.867
2.5948	820.784		2.5948	815.888
2.59481	820.804		2.59481	815.904
2.59483	820.825		2.59483	815.917
2.59484	820.846		2.59484	815.929
2.59485	820.867		2.59485	815.943
2.59487	820.887		2.59487	815.958
2.59488	820.906		2.59488	815.977
2.59489	820.924		2.59489	815.998
2.59491	820.941		2.59491	816.02
2.59492	820.957		2.59492	816.042
2.59493	820.974		2.59493	816.061
2.59495	820.99		2.59495	816.077
2.59496	821.007		2.59496	816.091
2.59497	821.024		2.59497	816.102
2.59499	821.041		2.59499	816.112
2.595	821.057		2.595	816.123
2.59501	821.073		2.59501	816.135
2.59503	821.089		2.59503	816.149
2.59504	821.103		2.59504	816.165
2.59505	821.117		2.59505	816.181
2.59507	821.131		2.59507	816.197
2.59508	821.144		2.59508	816.212
2.59509	821.158		2.59509	816.225
2.59511	821.172		2.59511	816.237
2.59512	821.186		2.59512	816.247
2.59513	821.2		2.59513	816.256
2.59515	821.213		2.59515	816.267
2.59516	821.227		2.59516	816.278
2.59517	821.24		2.59517	816.29
2.59519	821.253		2.59519	816.304
2.5952	821.265		2.5952	816.319
2.59521	821.277		2.59521	816.334
2.59523	821.29		2.59523	816.348
2.59524	821.303		2.59524	816.362
2.59525	821.316		2.59525	816.375
2.59527	821.33		2.59527	816.387
2.59528	821.343		2.59528	816.399
2.59529	821.357		2.59529	816.412
2.59531	821.37		2.59531	816.426
2.59532	821.383		2.59532	816.442
2.59533	821.397		2.59533	816.458
2.59535	821.411		2.59535	816.475
2.59536	821.424		2.59536	816.493
2.59537	821.438		2.59537	816.511
2.59539	821.453		2.59539	816.529
2.5954	821.468		2.5954	816.546
2.59541	821.483		2.59541	816.564
2.59543	821.498		2.59543	816.581
2.59544	821.513		2.59544	816.599
2.59545	821.529		2.59545	816.619
2.59547	821.544		2.59547	816.638
2.59548	821.56		2.59548	816.659
2.59549	821.577		2.59549	816.681
2.59551	821.593		2.59551	816.703
2.59552	821.61		2.59552	816.725
2.59553	821.627		2.59553	816.747
2.59555	821.644		2.59555	816.769
2.59556	821.662		2.59556	816.791
2.59557	821.679		2.59557	816.812
2.59559	821.697		2.59559	816.834
2.5956	821.715		2.5956	816.857
2.59561	821.733		2.59561	816.88
2.59563	821.751		2.59563	816.903
2.59564	821.769		2.59564	816.926
2.59565	821.788		2.59565	816.95
2.59567	821.807		2.59567	816.973
2.59568	821.825		2.59568	816.996
2.59569	821.844		2.59569	817.019
2.59571	821.863		2.59571	817.041
2.59572	821.882		2.59572	817.062
2.59573	821.901		2.59573	817.084
2.59575	821.92		2.59575	817.105
2.59576	821.939		2.59576	817.127
2.59577	821.958		2.59577	817.148
2.59579	821.976		2.59579	817.169
2.5958	821.995		2.5958	817.189
2.59581	822.014		2.59581	817.209
2.59583	822.032		2.59583	817.228
2.59584	822.051		2.59584	817.247
2.59585	822.069		2.59585	817.265
2.59587	822.087		2.59587	817.282
2.59588	822.105		2.59588	817.299
2.59589	822.123		2.59589	817.315
2.59591	822.141		2.59591	817.331
2.59592	822.159		2.59592	817.347
2.59593	822.176		2.59593	817.362
2.59595	822.193		2.59595	817.377
2.59596	822.21		2.59596	817.391
2.59597	822.227		2.59597	817.404
2.59599	822.244		2.59599	817.417
2.596	822.26		2.596	817.429
2.59601	822.277		2.59601	817.441
2.59603	822.293		2.59603	817.452
2.59604	822.309		2.59604	817.463
2.59605	822.325		2.59605	817.473
2.59607	822.34		2.59607	817.484
2.59608	822.355		2.59608	817.494
2.59609	822.371		2.59609	817.504
2.59611	822.386		2.59611	817.513
2.59612	822.401		2.59612	817.523
2.59613	822.416		2.59613	817.532
2.59615	822.431		2.59615	817.541
2.59616	822.446		2.59616	817.55
2.59617	822.46		2.59617	817.559
2.59619	822.475		2.59619	817.568
2.5962	822.49		2.5962	817.577
2.59621	822.504		2.59621	817.586
2.59623	822.518		2.59623	817.595
2.59624	822.533		2.59624	817.605
2.59625	822.548		2.59625	817.615
2.59627	822.562		2.59627	817.625
2.59628	822.577		2.59628	817.635
2.59629	822.591		2.59629	817.646
2.59631	822.606		2.59631	817.657
2.59632	822.621		2.59632	817.668
2.59633	822.636		2.59633	817.68
2.59635	822.651		2.59635	817.692
2.59636	822.666		2.59636	817.705
2.59637	822.681		2.59637	817.718
2.59639	822.696		2.59639	817.732
2.5964	822.712		2.5964	817.747
2.59641	822.727		2.59641	817.761
2.59643	822.743		2.59643	817.777
2.59644	822.759		2.59644	817.792
2.59645	822.775		2.59645	817.809
2.59647	822.792		2.59647	817.825
2.59648	822.808		2.59648	817.843
2.59649	822.825		2.59649	817.86
2.59651	822.841		2.59651	817.879
2.59652	822.858		2.59652	817.897
2.59653	822.876		2.59653	817.916
2.59655	822.893		2.59655	817.936
2.59656	822.91		2.59656	817.956
2.59657	822.928		2.59657	817.976
2.59659	822.946		2.59659	817.996
2.5966	822.963		2.5966	818.017
2.59661	822.981		2.59661	818.038
2.59663	823		2.59663	818.059
2.59664	823.018		2.59664	818.08
2.59665	823.036		2.59665	818.102
2.59667	823.054		2.59667	818.123
2.59668	823.073		2.59668	818.145
2.59669	823.091		2.59669	818.166
2.59671	823.11		2.59671	818.188
2.59672	823.128		2.59672	818.209
2.59673	823.147		2.59673	818.23
2.59675	823.166		2.59675	818.251
2.59676	823.184		2.59676	818.272
2.59677	823.203		2.59677	818.292
2.59679	823.221		2.59679	818.313
2.5968	823.24		2.5968	818.333
2.59681	823.258		2.59681	818.352
2.59683	823.276		2.59683	818.372
2.59684	823.295		2.59684	818.391
2.59685	823.313		2.59685	818.409
2.59687	823.331		2.59687	818.427
2.59688	823.349		2.59688	818.445
2.59689	823.366		2.59689	818.462
2.59691	823.384		2.59691	818.479
2.59692	823.402		2.59692	817.735
2.59693	823.419		2.59693	816.125
2.59695	823.436		2.59695	815.333
2.59696	823.453		2.59696	815.544
2.59697	823.47		2.59697	815.798
2.59699	823.487		2.59699	815.614
2.597	823.504		2.597	815.532
2.59701	823.52		2.59701	816.088
2.59703	823.536		2.59703	816.949
2.59704	823.552		2.59704	817.362
2.59705	823.569		2.59705	817.125
2.59707	823.584		2.59707	816.702
2.59708	823.6		2.59708	816.505
2.59709	823.616		2.59709	816.438
2.59711	823.631		2.59711	816.222
2.59712	823.646		2.59712	815.9
2.59713	823.662		2.59713	815.79
2.59715	823.677		2.59715	816.042
2.59716	823.692		2.59716	816.456
2.59717	823.707		2.59717	816.752
2.59719	823.722		2.59719	816.867
2.5972	823.737		2.5972	816.908
2.59721	823.751		2.59721	816.917
2.59723	823.766		2.59723	816.814
2.59724	823.781		2.59724	816.563
2.59725	823.796		2.59725	816.284
2.59727	823.811		2.59727	816.145
2.59728	823.825		2.59728	816.2
2.59729	823.84		2.59729	816.368
2.59731	823.855		2.59731	816.553
2.59732	823.87		2.59732	816.721
2.59733	823.885		2.59733	816.867
2.59735	823.9		2.59735	816.956
2.59736	823.915		2.59736	816.935
2.59737	823.931		2.59737	816.811
2.59739	823.946		2.59739	816.652
2.5974	823.962		2.5974	816.537
2.59741	823.977		2.59741	816.496
2.59743	823.993		2.59743	816.519
2.59744	824.009		2.59744	816.592
2.59745	824.025		2.59745	816.705
2.59747	824.041		2.59747	816.838
2.59748	824.058		2.59748	816.952
2.59749	824.074		2.59749	817.009
2.59751	824.091		2.59751	816.999
2.59752	824.108		2.59752	816.944
2.59753	824.125		2.59753	816.876
2.59755	824.142		2.59755	816.817
2.59756	824.159		2.59756	816.782
2.59757	824.177		2.59757	816.788
2.59759	824.195		2.59759	816.841
2.5976	824.213		2.5976	816.93
2.59761	824.231		2.59761	817.028
2.59763	824.249		2.59763	817.109
2.59764	824.267		2.59764	817.155
2.59765	824.286		2.59765	817.166
2.59767	824.304		2.59767	817.147
2.59768	824.323		2.59768	817.112
2.59769	824.342		2.59769	817.077
2.59771	824.361		2.59771	817.06
2.59772	822.82		2.59772	817.073
2.59773	820.63		2.59773	817.117
2.59775	821.259		2.59775	817.18
2.59776	821.793		2.59776	817.247
2.59777	820.46		2.59777	817.305
2.59779	820.137		2.59779	817.345
2.5978	821.735		2.5978	817.362
2.59781	822.519		2.59781	817.358
2.59783	821.91		2.59783	817.343
2.59784	821.988		2.59784	817.327
2.59785	822.734		2.59785	817.323
2.59787	822.444		2.59787	817.336
2.59788	821.516		2.59788	817.366
2.59789	821.426		2.59789	817.408
2.59791	821.76		2.59791	817.456
2.59792	821.513		2.59792	817.499
2.59793	821.263		2.59793	817.53
2.59795	821.732		2.59795	817.547
2.59796	822.254		2.59796	817.55
2.59797	822.234		2.59797	817.544
2.59799	822.185		2.59799	817.539
2.598	822.403		2.598	817.539
2.59801	822.376		2.59801	817.549
2.59803	821.985		2.59803	817.57
2.59804	821.761		2.59804	817.6
[truncated: 30,147 more rows]

## Sheet: Figure 10
Figure 10
(a)No optimized meshing force			(b)Optimized meshing force			(c)No optimized acceleration in y-direction			(d)Optimized acceleration in y-direction			(e)No optimized vibration torsional			(f)Optimized vibration torsional acceleration
Frequency	Amplitude		Frequency	Amplitude		Frequency	Acceleration		Frequency	Acceleration		Frequency	Acceleration		Frequency	Acceleration
0	1.11036e-13		0	2.57068e-13		0	0		0	0		0	0		0	0
1.39925	0.00895		1.39925	0.00237		1.39925	0.00171		1.39925	0.00425		1.39925	80.5244		1.39925	111.539
2.79851	0.00896		2.79851	0.00238		2.79851	0.00178		2.79851	0.00419		2.79851	70.6745		2.79851	103.896
4.19776	0.00897		4.19776	0.00238		4.19776	0.00137		4.19776	0.00441		4.19776	79.3943		4.19776	112.093
5.59701	0.00902		5.59701	0.00239		5.59701	0.00189		5.59701	0.00432		5.59701	59.8699		5.59701	92.1425
6.99627	0.00903		6.99627	0.0024		6.99627	0.00197		6.99627	0.00465		6.99627	66.8777		6.99627	99.8163
8.39552	0.00906		8.39552	0.0024		8.39552	0.00206		8.39552	0.00421		8.39552	67.8359		8.39552	101.157
9.79478	0.00911		9.79478	0.00242		9.79478	0.00232		9.79478	0.0044		9.79478	50.6051		9.79478	84.2977
11.194	0.00915		11.194	0.00242		11.194	0.00277		11.194	0.00428		11.194	54.6862		11.194	88.0245
12.5933	0.00916		12.5933	0.00242		12.5933	0.00313		12.5933	0.00455		12.5933	81.6536		12.5933	113.609
13.9925	0.00925		13.9925	0.00244		13.9925	0.00285		13.9925	0.00424		13.9925	51.4649		13.9925	84.4677
15.3918	0.00927		15.3918	0.00246		15.3918	0.00376		15.3918	0.00446		15.3918	67.4481		15.3918	99.5057
16.791	0.00932		16.791	0.00246		16.791	0.00338		16.791	0.00447		16.791	87.3759		16.791	119.75
18.1903	0.00939		18.1903	0.00248		18.1903	0.00393		18.1903	0.00412		18.1903	84.5963		18.1903	115.637
19.5895	0.00949		19.5895	0.00251		19.5895	0.0036		19.5895	0.00446		19.5895	62.4732		19.5895	95.1204
20.9888	0.00952		20.9888	0.0025		20.9888	0.00344		20.9888	0.00476		20.9888	110.281		20.9888	143.098
22.3881	0.0096		22.3881	0.00252		22.3881	0.00513		22.3881	0.00476		22.3881	109.341		22.3881	138.805
23.7873	0.00967		23.7873	0.00254		23.7873	0.00577		23.7873	0.0044		23.7873	124.488		23.7873	153.914
25.1866	0.00967		25.1866	0.00251		25.1866	0.00889		25.1866	0.00453		25.1866	206.147		25.1866	228.45
26.5858	0.01007		26.5858	0.00269		26.5858	0.00649		26.5858	0.0047		26.5858	75.3364		26.5858	65.5021
27.9851	0.01006		27.9851	0.00266		27.9851	0.00468		27.9851	0.00474		27.9851	46.4778		27.9851	80.544
29.3843	0.01015		29.3843	0.00267		29.3843	0.00519		29.3843	0.00429		29.3843	58.9564		29.3843	92.2372
30.7836	0.0103		30.7836	0.00272		30.7836	0.00578		30.7836	0.00433		30.7836	41.81		30.7836	76.3743
32.1828	0.01041		32.1828	0.00274		32.1828	0.00672		32.1828	0.00411		32.1828	34.7131		32.1828	65.5773
33.5821	0.0105		33.5821	0.00275		33.5821	0.00668		33.5821	0.00462		33.5821	67.9787		33.5821	100.286
34.9813	0.01065		34.9813	0.0028		34.9813	0.00695		34.9813	0.00501		34.9813	49.0327		34.9813	80.4157
36.3806	0.01078		36.3806	0.00283		36.3806	0.00719		36.3806	0.00455		36.3806	60.6752		36.3806	90.0854
37.7799	0.01092		37.7799	0.00286		37.7799	0.00789		37.7799	0.00454		37.7799	71.3877		37.7799	100.145
39.1791	0.01106		39.1791	0.0029		39.1791	0.00756		39.1791	0.00463		39.1791	69.0446		39.1791	100.451
40.5784	0.01121		40.5784	0.00294		40.5784	0.00826		40.5784	0.0049		40.5784	73.461		40.5784	101.774
41.9776	0.01137		41.9776	0.00297		41.9776	0.00828		41.9776	0.00449		41.9776	80.1219		41.9776	110.095
43.3769	0.01154		43.3769	0.00301		43.3769	0.00919		43.3769	0.00494		43.3769	70.9539		43.3769	98.5232
44.7761	0.01171		44.7761	0.00306		44.7761	0.00807		44.7761	0.00489		44.7761	77.4394		44.7761	110.062
46.1754	0.01188		46.1754	0.0031		46.1754	0.01024		46.1754	0.0049		46.1754	81.3309		46.1754	105.713
47.5746	0.01203		47.5746	0.00314		47.5746	0.01082		47.5746	0.00493		47.5746	85.9553		47.5746	103.057
48.9739	0.01225		48.9739	0.00319		48.9739	0.01011		48.9739	0.00504		48.9739	74.571		48.9739	100.838
50.3731	0.01245		50.3731	0.00323		50.3731	0.01057		50.3731	0.00483		50.3731	76.0473		50.3731	101.999
51.7724	0.01279		51.7724	0.00337		51.7724	0.00605		51.7724	0.00487		51.7724	115.793		51.7724	143.012
53.1716	0.01286		53.1716	0.00335		53.1716	0.01165		53.1716	0.00554		53.1716	77.8656		53.1716	101.584
54.5709	0.01309		54.5709	0.0034		54.5709	0.01189		54.5709	0.00539		54.5709	75.7249		54.5709	101.022
55.9701	0.01334		55.9701	0.00347		55.9701	0.01164		55.9701	0.0052		55.9701	55.2136		55.9701	84.5617
57.3694	0.01355		57.3694	0.00352		57.3694	0.01295		57.3694	0.00522		57.3694	74.0744		57.3694	99.6698
58.7687	0.01373		58.7687	0.00356		58.7687	0.0135		58.7687	0.00554		58.7687	103.617		58.7687	123.936
60.1679	0.01402		60.1679	0.00364		60.1679	0.01305		60.1679	0.00595		60.1679	73.5358		60.1679	96.9066
61.5672	0.01427		61.5672	0.0037		61.5672	0.01401		61.5672	0.00556		61.5672	91.2121		61.5672	114.36
62.9664	0.01452		62.9664	0.00376		62.9664	0.01394		62.9664	0.0058		62.9664	98.0674		62.9664	120.87
64.3657	0.01479		64.3657	0.00382		64.3657	0.01467		64.3657	0.00558		64.3657	98.2735		64.3657	117.797
65.7649	0.0151		65.7649	0.00391		65.7649	0.01505		65.7649	0.00597		65.7649	82.2682		65.7649	105.907
67.1642	0.01537		67.1642	0.00398		67.1642	0.01523		67.1642	0.00589		67.1642	96.5934		67.1642	118.535
68.5634	0.01565		68.5634	0.00406		68.5634	0.01606		68.5634	0.00594		68.5634	96.4846		68.5634	111.423
69.9627	0.01598		69.9627	0.00413		69.9627	0.01665		69.9627	0.00598		69.9627	98.3889		69.9627	117.873
71.3619	0.01631		71.3619	0.00423		71.3619	0.0173		71.3619	0.00607		71.3619	69.8981		71.3619	83.0158
72.7612	0.01656		72.7612	0.00427		72.7612	0.01945		72.7612	0.00626		72.7612	150.653		72.7612	156.202
74.1604	0.01696		74.1604	0.00438		74.1604	0.0182		74.1604	0.0064		74.1604	119.391		74.1604	137.614
75.5597	0.01731		75.5597	0.00448		75.5597	0.01854		75.5597	0.00653		75.5597	118.449		75.5597	135.181
76.959	0.01772		76.959	0.00459		76.959	0.01748		76.959	0.00668		76.959	90.4449		76.959	117.476
78.3582	0.01806		78.3582	0.00466		78.3582	0.02176		78.3582	0.00663		78.3582	109.907		78.3582	104.918
79.7575	0.01845		79.7575	0.00476		79.7575	0.02158		79.7575	0.00667		79.7575	126.205		79.7575	134.804
81.1567	0.01886		81.1567	0.00487		81.1567	0.02148		81.1567	0.0069		81.1567	111.922		81.1567	120.387
82.556	0.01926		82.556	0.00498		82.556	0.02237		82.556	0.00683		82.556	133.878		82.556	139.301
83.9552	0.01971		83.9552	0.00509		83.9552	0.02342		83.9552	0.00728		83.9552	129.797		83.9552	131.347
85.3545	0.02019		85.3545	0.00522		85.3545	0.02343		85.3545	0.00737		85.3545	123.923		85.3545	131.91
86.7537	0.02064		86.7537	0.00534		86.7537	0.02407		86.7537	0.00754		86.7537	135.337		86.7537	139.663
88.153	0.02116		88.153	0.00547		88.153	0.0254		88.153	0.00773		88.153	132.352		88.153	133.449
89.5522	0.02167		89.5522	0.0056		89.5522	0.02621		89.5522	0.00763		89.5522	129.231		89.5522	125.288
90.9515	0.02224		90.9515	0.00575		90.9515	0.02657		90.9515	0.00808		90.9515	132.82		90.9515	137.74
92.3508	0.02277		92.3508	0.00588		92.3508	0.02858		92.3508	0.00822		92.3508	144.108		92.3508	134.786
93.75	0.02334		93.75	0.00603		93.75	0.02979		93.75	0.00827		93.75	149.924		93.75	135.582
95.1492	0.02399		95.1492	0.0062		95.1492	0.03009		95.1492	0.00862		95.1492	146.849		95.1492	140.243
96.5485	0.02464		96.5485	0.00637		96.5485	0.03164		96.5485	0.00883		96.5485	153.169		96.5485	142.63
97.9478	0.02519		97.9478	0.00648		97.9478	0.03705		97.9478	0.00887		97.9478	257.864		97.9478	224.235
99.347	0.0261		99.347	0.00676		99.347	0.03171		99.347	0.00938		99.347	129.634		99.347	135.283
100.746	0.02683		100.746	0.00695		100.746	0.03358		100.746	0.0095		100.746	141.034		100.746	138.098
102.146	0.02764		102.146	0.00717		102.146	0.03394		102.146	0.00988		102.146	127.871		102.146	128.417
103.545	0.02844		103.545	0.00739		103.545	0.03633		103.545	0.01012		103.545	162.882		103.545	153.366
104.944	0.0293		104.944	0.0076		104.944	0.03881		104.944	0.01051		104.944	193.375		104.944	174.888
106.343	0.03028		106.343	0.00786		106.343	0.03937		106.343	0.01045		106.343	166.503		106.343	150.673
107.743	0.03126		107.743	0.00812		107.743	0.04099		107.743	0.0106		107.743	186.037		107.743	168.22
109.142	0.03234		109.142	0.0084		109.142	0.04303		109.142	0.01117		109.142	179.523		109.142	158.335
110.541	0.03346		110.541	0.00871		110.541	0.045		110.541	0.01173		110.541	195.563		110.541	168.406
111.94	0.03469		111.94	0.00903		111.94	0.04667		111.94	0.01236		111.94	188.832		111.94	162.276
113.34	0.03597		113.34	0.00937		113.34	0.04877		113.34	0.01238		113.34	196.233		113.34	162.533
114.739	0.03736		114.739	0.00974		114.739	0.05139		114.739	0.01334		114.739	208.259		114.739	168.166
116.138	0.03889		116.138	0.01015		116.138	0.05422		116.138	0.0135		116.138	226.779		116.138	187.885
117.537	0.04052		117.537	0.01058		117.537	0.05681		117.537	0.01442		117.537	215.252		117.537	165.042
118.937	0.04227		118.937	0.01105		118.937	0.06035		118.937	0.01499		118.937	249.817		118.937	196.133
120.336	0.0442		120.336	0.01158		120.336	0.06216		120.336	0.01579		120.336	253.378		120.336	203.816
121.735	0.04631		121.735	0.01214		121.735	0.06667		121.735	0.01631		121.735	268.816		121.735	205.942
123.134	0.04862		123.134	0.01274		123.134	0.07157		123.134	0.01737		123.134	268.161		123.134	184.269
124.534	0.05141		124.534	0.01357		124.534	0.06823		124.534	0.01791		124.534	323.201		124.534	322.627
125.933	0.05415		125.933	0.01428		125.933	0.07809		125.933	0.01929		125.933	318.49		125.933	263.64
127.332	0.05735		127.332	0.01514		127.332	0.08359		127.332	0.02025		127.332	322.977		127.332	255.836
128.731	0.06093		128.731	0.0161		128.731	0.09048		128.731	0.02153		128.731	366.96		128.731	282.93
130.131	0.06507		130.131	0.01722		130.131	0.0973		130.131	0.02323		130.131	347.219		130.131	247.325
131.53	0.0698		131.53	0.01852		131.53	0.10405		131.53	0.02443		131.53	376.225		131.53	275.052
132.929	0.07529		132.929	0.02		132.929	0.11444		132.929	0.02647		132.929	416.37		132.929	298.871
134.328	0.08174		134.328	0.02176		134.328	0.12504		134.328	0.02889		134.328	434.659		134.328	297.897
135.728	0.08942		135.728	0.02385		135.728	0.13837		135.728	0.03186		135.728	476.834		135.728	319.029
137.127	0.09879		137.127	0.02643		137.127	0.15345		137.127	0.03548		137.127	534.393		137.127	363.782
138.526	0.11036		138.526	0.02958		138.526	0.17385		138.526	0.03951		138.526	594.19		138.526	386.538
139.925	0.1252		139.925	0.03364		139.925	0.2		139.925	0.04501		139.925	676.925		139.925	434.76
141.325	0.14473		141.325	0.039		141.325	0.23207		141.325	0.05275		141.325	784.657		141.325	502.6
142.724	0.17177		142.724	0.04642		142.724	0.27869		142.724	0.06213		142.724	922.439		142.724	576.961
144.123	0.21158		144.123	0.05735		144.123	0.34775		144.123	0.07714		144.123	1153.11		144.123	706.429
145.522	0.27631		145.522	0.07514		145.522	0.45715		145.522	0.10123		145.522	1477.81		145.522	892.501
146.922	0.39963		146.922	0.10903		146.922	0.66861		146.922	0.14774		146.922	2140.71		146.922	1259.3
148.321	0.72844		148.321	0.19944		148.321	1.23258		148.321	0.26993		148.321	3884.14		148.321	2231.88
149.72	4.34366		149.72	1.19382		149.72	7.44177		149.72	1.62032		149.72	23257.4		149.72	13065
151.119	1.07895		151.119	0.29773		151.119	1.86891		151.119	0.40523		151.119	5737.52		151.119	3137.2
152.519	0.47628		152.519	0.13199		152.519	0.83597		152.519	0.17967		152.519	2544.79		152.519	1360.03
153.918	0.30401		153.918	0.08462		153.918	0.53998		153.918	0.11569		153.918	1615.45		153.918	837.259
155.317	0.22231		155.317	0.06219		155.317	0.40127		155.317	0.0853		155.317	1217.25		155.317	629.776
156.716	0.17466		156.716	0.04909		156.716	0.31844		156.716	0.06743		156.716	924.042		156.716	452.967
158.116	0.14333		158.116	0.04051		158.116	0.26508		158.116	0.05585		158.116	766.838		158.116	367.31
159.515	0.12121		159.515	0.03446		159.515	0.22774		159.515	0.04767		159.515	659.968		159.515	314.281
160.914	0.10472		160.914	0.02996		160.914	0.19933		160.914	0.0415		160.914	558.831		160.914	251.475
162.313	0.09195		162.313	0.02646		162.313	0.17728		162.313	0.03692		162.313	469.4		162.313	190.243
163.713	0.08174		163.713	0.02369		163.713	0.16056		163.713	0.03302		163.713	442.879		163.713	189.694
165.112	0.0734		165.112	0.02143		165.112	0.14612		165.112	0.02995		165.112	380.555		165.112	144.718
166.511	0.06643		166.511	0.01954		166.511	0.13453		166.511	0.0274		166.511	337.645		166.511	115.743
167.91	0.06056		167.91	0.01796		167.91	0.12461		167.91	0.02537		167.91	305.508		167.91	99.2835
169.31	0.05549		169.31	0.01662		169.31	0.11709		169.31	0.02374		169.31	300.253		169.31	105.386
170.709	0.05107		170.709	0.01542		170.709	0.11006		170.709	0.02211		170.709	253.869		170.709	71.0574
172.108	0.04724		172.108	0.01441		172.108	0.10204		172.108	0.02057		172.108	213.259		172.108	38.0711
173.507	0.04379		173.507	0.01351		173.507	0.09622		173.507	0.01917		173.507	195.179		173.507	27.2222
174.907	0.04078		174.907	0.0127		174.907	0.08991		174.907	0.01792		174.907	132.382		174.907	30.2823
176.306	0.03795		176.306	0.01208		176.306	0.09301		176.306	0.01726		176.306	387.598		176.306	232.845
177.705	0.03546		177.705	0.01138		177.705	0.08582		177.705	0.01632		177.705	233.476		177.705	83.2201
179.104	0.0332		179.104	0.01079		179.104	0.08191		179.104	0.0154		179.104	198.674		179.104	53.6086
180.504	0.03112		180.504	0.01029		180.504	0.07893		180.504	0.01517		180.504	209.302		180.504	68.5715
181.903	0.02921		181.903	0.00981		181.903	0.07501		181.903	0.01407		181.903	182.183		181.903	49.1666
183.302	0.0274		183.302	0.00936		183.302	0.07225		183.302	0.01386		183.302	153.041		183.302	21.7825
184.701	0.0258		184.701	0.00897		184.701	0.07072		184.701	0.01348		184.701	157.817		184.701	29.2103
186.101	0.02424		186.101	0.00861		186.101	0.0677		186.101	0.01269		186.101	136.027		186.101	10.4807
187.5	0.02279		187.5	0.00827		187.5	0.06546		187.5	0.01213		187.5	123.145		187.5	1.14042
188.899	0.02143		188.899	0.00797		188.899	0.06445		188.899	0.01196		188.899	126.483		188.899	10.33
190.299	0.02016		190.299	0.0077		190.299	0.06166		190.299	0.01127		190.299	111.507		190.299	8.14328
191.698	0.01895		191.698	0.00743		191.698	0.0611		191.698	0.01115		191.698	107.133		191.698	13.5771
193.097	0.01782		193.097	0.0072		193.097	0.0595		193.097	0.0102		193.097	108.542		193.097	9.09645
194.496	0.01669		194.496	0.00698		194.496	0.05816		194.496	0.0106		194.496	108.071		194.496	18.0885
195.896	0.01571		195.896	0.00678		195.896	0.05635		195.896	0.00999		195.896	90.3897		195.896	31.8856
197.295	0.01473		197.295	0.0066		197.295	0.05509		197.295	0.0097		197.295	92.9195		197.295	38.5185
198.694	0.01374		198.694	0.00643		198.694	0.05541		198.694	0.00966		198.694	99.5311		198.694	11.7859
200.093	0.01281		200.093	0.00628		200.093	0.05416		200.093	0.00917		200.093	101.252		200.093	11.5391
201.493	0.01185		201.493	0.00618		201.493	0.05866		201.493	0.00908		201.493	199.102		201.493	110.379
202.892	0.01117		202.892	0.00601		202.892	0.05074		202.892	0.00867		202.892	66.4173		202.892	66.7033
204.291	0.01034		204.291	0.0059		204.291	0.05068		204.291	0.00826		204.291	71.051		204.291	43.7615
205.69	0.00954		205.69	0.00581		205.69	0.05085		205.69	0.0082		205.69	85.977		205.69	25.4656
207.09	0.00882		207.09	0.00571		207.09	0.04952		207.09	0.00809		207.09	61.7132		207.09	51.5877
208.489	0.00813		208.489	0.00561		208.489	0.04851		208.489	0.00781		208.489	47.0425		208.489	75.818
209.888	0.00743		209.888	0.00558		209.888	0.04901		209.888	0.0079		209.888	70.3832		209.888	44.1158
211.287	0.00678		211.287	0.00551		211.287	0.04805		211.287	0.0077		211.287	49.7102		211.287	63.0967
212.687	0.00618		212.687	0.00546		212.687	0.04747		212.687	0.00758		212.687	47.7629		212.687	67.19
214.086	0.00564		214.086	0.00542		214.086	0.04725		214.086	0.00748		214.086	57.086		214.086	68.1683
215.485	0.00511		215.485	0.00542		215.485	0.04758		215.485	0.00706		215.485	62.5823		215.485	52.3189
216.884	0.00471		216.884	0.0054		216.884	0.04676		216.884	0.00722		216.884	53.1487		216.884	70.46
218.284	0.00437		218.284	0.0054		218.284	0.04621		218.284	0.00705		218.284	70.7228		218.284	77.5413
219.683	0.00413		219.683	0.0054		219.683	0.04646		219.683	0.00698		219.683	58.1903		219.683	72.8516
221.082	0.00403		221.082	0.00543		221.082	0.04756		221.082	0.00693		221.082	87.5138		221.082	67.457
222.481	0.00411		222.481	0.00542		222.481	0.044		222.481	0.0068		222.481	84.7735		222.481	135.498
223.881	0.00422		223.881	0.00549		223.881	0.04665		223.881	0.00673		223.881	41.4392		223.881	83.2799
225.28	0.0045		225.28	0.00553		225.28	0.04684		225.28	0.00674		225.28	55.7515		225.28	83.1562
226.679	0.00485		226.679	0.00562		226.679	0.04839		226.679	0.00642		226.679	64.0501		226.679	54.7618
228.078	0.00529		228.078	0.00564		228.078	0.04681		228.078	0.00655		228.078	124.938		228.078	115.778
229.478	0.00586		229.478	0.00573		229.478	0.04652		229.478	0.0061		229.478	75.0745		229.478	108.89
230.877	0.00641		230.877	0.00583		230.877	0.04769		230.877	0.00621		230.877	82.1404		230.877	95.664
232.276	0.00705		232.276	0.0059		232.276	0.04699		232.276	0.00624		232.276	89.2568		232.276	116.83
233.675	0.00769		233.675	0.00603		233.675	0.04801		233.675	0.00618		233.675	97.299		233.675	110.943
235.075	0.0084		235.075	0.00616		235.075	0.04878		235.075	0.00601		235.075	80.6252		235.075	101.473
236.474	0.00911		236.474	0.00627		236.474	0.0491		236.474	0.00584		236.474	94.9375		236.474	115.271
237.873	0.00985		237.873	0.00642		237.873	0.04924		237.873	0.00605		237.873	105.214		237.873	113.602
239.272	0.01064		239.272	0.00657		239.272	0.05055		239.272	0.00621		239.272	115.609		239.272	114.872
240.672	0.01148		240.672	0.00673		240.672	0.05141		240.672	0.00593		240.672	95.5262		240.672	113.657
242.071	0.0123		242.071	0.00689		242.071	0.05217		242.071	0.00605		242.071	137.902		242.071	136.358
243.47	0.01317		243.47	0.00709		243.47	0.05252		243.47	0.00613		243.47	142.234		243.47	139.177
244.869	0.01411		244.869	0.0073		244.869	0.05355		244.869	0.00607		244.869	119.858		244.869	130.739
246.269	0.01505		246.269	0.0075		246.269	0.05469		246.269	0.00609		246.269	139.424		246.269	144.515
247.668	0.01601		247.668	0.00768		247.668	0.05347		247.668	0.00641		247.668	226.582		247.668	227.204
249.067	0.0171		249.067	0.00804		249.067	0.05933		249.067	0.00617		249.067	63.9478		249.067	82.2689
250.466	0.01816		250.466	0.00828		250.466	0.05928		250.466	0.006		250.466	103.521		250.466	110.075
251.866	0.01929		251.866	0.00856		251.866	0.06119		251.866	0.00635		251.866	108.367		251.866	107.023
253.265	0.02047		253.265	0.00884		253.265	0.06147		253.265	0.0061		253.265	139.346		253.265	150.964
254.664	0.02172		254.664	0.00915		254.664	0.06229		254.664	0.00625		254.664	164.772		254.664	174.039
256.063	0.02301		256.063	0.00951		256.063	0.06545		256.063	0.00659		256.063	149.121		256.063	142.964
257.463	0.02441		257.463	0.00987		257.463	0.06715		257.463	0.00664		257.463	160.686		257.463	163.287
258.862	0.02585		258.862	0.01026		258.862	0.07005		258.862	0.00663		258.862	170.452		258.862	158.832
260.261	0.02739		260.261	0.01069		260.261	0.07176		260.261	0.00664		260.261	187.83		260.261	175.614
261.66	0.02904		261.66	0.01114		261.66	0.07469		261.66	0.00706		261.66	185.829		261.66	167.899
263.06	0.03078		263.06	0.01163		263.06	0.07755		263.06	0.0071		263.06	207.085		263.06	181.39
264.459	0.03266		264.459	0.01216		264.459	0.08		264.459	0.00777		264.459	222.412		264.459	194.89
265.858	0.0347		265.858	0.01273		265.858	0.08314		265.858	0.00748		265.858	223.666		265.858	206.187
267.257	0.03684		267.257	0.01335		267.257	0.08779		267.257	0.00782		267.257	246.252		267.257	202.302
268.657	0.03922		268.657	0.01404		268.657	0.09041		268.657	0.00832		268.657	259.528		268.657	232.059
270.056	0.04179		270.056	0.0148		270.056	0.09525		270.056	0.00857		270.056	247.716		270.056	226.235
271.455	0.04456		271.455	0.01561		271.455	0.0998		271.455	0.00922		271.455	282.895		271.455	242.024
272.854	0.0476		272.854	0.0165		272.854	0.10677		272.854	0.00941		272.854	304.459		272.854	238.769
274.254	0.05121		274.254	0.01765		274.254	0.10892		274.254	0.00957		274.254	148.557		274.254	274.035
275.653	0.05478		275.653	0.01864		275.653	0.11694		275.653	0.01085		275.653	322.188		275.653	290.253
277.052	0.05892		277.052	0.01988		277.052	0.12483		277.052	0.01109		277.052	347.548		277.052	294.006
278.451	0.06363		278.451	0.02129		278.451	0.13325		278.451	0.01184		278.451	397.885		278.451	333.604
279.851	0.06892		279.851	0.02289		279.851	0.14491		279.851	0.01278		279.851	420.717		279.851	318.265
281.25	0.07506		281.25	0.02474		281.25	0.15535		281.25	0.01392		281.25	432.383		281.25	341.746
282.649	0.08213		282.649	0.02688		282.649	0.16871		282.649	0.01521		282.649	488.357		282.649	381.675
284.049	0.09038		284.049	0.0294		284.049	0.18476		284.049	0.01653		284.049	538.697		284.049	402.943
285.448	0.10022		285.448	0.0324		285.448	0.20319		285.448	0.01795		285.448	598.74		285.448	446.188
286.847	0.11217		286.847	0.03606		286.847	0.22497		286.847	0.02027		286.847	648.075		286.847	491.376
288.246	0.12684		288.246	0.04052		288.246	0.25358		288.246	0.02286		288.246	756.949		288.246	555.267
289.646	0.1455		289.646	0.04625		289.646	0.28877		289.646	0.02563		289.646	857.27		289.646	627.421
291.045	0.16995		291.045	0.05375		291.045	0.3351		291.045	0.03035		291.045	981.05		291.045	716.634
292.444	0.20338		292.444	0.06402		292.444	0.39999		292.444	0.03658		292.444	1172.47		292.444	840.614
293.843	0.2519		293.843	0.07893		293.843	0.49294		293.843	0.04506		293.843	1471		293.843	1045.36
295.243	0.32899		295.243	0.10265		295.243	0.64166		295.243	0.05926		295.243	1864.83		295.243	1306.44
296.642	0.47008		296.642	0.14607		296.642	0.9147		296.642	0.0849		296.642	2693.03		296.642	1860.07
298.041	0.81261		298.041	0.25153		298.041	1.57716		298.041	0.14738		298.041	4637.08		298.041	3160.73
299.44	2.86713		299.44	0.88414		299.44	5.55327		299.44	0.52234		299.44	16418.3		299.44	11073.1
300.84	1.92633		300.84	0.59194		300.84	3.72599		300.84	0.35239		300.84	10967.2		300.84	7288.48
302.239	0.72779		302.239	0.22289		302.239	1.40554		302.239	0.13405		302.239	4155.52		302.239	2735.37
303.638	0.45111		303.638	0.13772		303.638	0.87107		303.638	0.08359		303.638	2567.82		303.638	1666.45
305.037	0.32809		305.037	0.09985		305.037	0.63225		305.037	0.06149		305.037	1882.77		305.037	1223.21
306.437	0.25845		306.437	0.07844		306.437	0.49864		306.437	0.04843		306.437	1452.55		306.437	913.762
307.836	0.21368		307.836	0.06466		307.836	0.41257		307.836	0.04083		307.836	1211.09		307.836	757.875
309.235	0.18242		309.235	0.05506		309.235	0.35175		309.235	0.03481		309.235	1030.02		309.235	641.111
310.634	0.15935		310.634	0.04798		310.634	0.30862		310.634	0.03056		310.634	893.384		310.634	539.57
312.034	0.1416		312.034	0.04254		312.034	0.27541		312.034	0.02761		312.034	790.992		312.034	461.782
313.433	0.12756		313.433	0.03823		313.433	0.24739		313.433	0.0253		313.433	716.698		313.433	427.961
314.832	0.1161		314.832	0.03473		314.832	0.22712		314.832	0.02338		314.832	651.715		314.832	371.793
316.231	0.10661		316.231	0.03181		316.231	0.20936		316.231	0.02169		316.231	605.183		316.231	338.539
317.631	0.09861		317.631	0.02937		317.631	0.19352		317.631	0.02028		317.631	547.958		317.631	303.535
319.03	0.09178		319.03	0.02729		319.03	0.18053		319.03	0.01919		319.03	522.11		319.03	294.709
320.429	0.08581		320.429	0.02546		320.429	0.17098		320.429	0.01808		320.429	496.451		320.429	263.054
321.828	0.08067		321.828	0.02391		321.828	0.16087		321.828	0.01696		321.828	426.391		321.828	214.292
323.228	0.07607		323.228	0.02251		323.228	0.1517		323.228	0.01638		323.228	414.242		323.228	210.748
324.627	0.07202		324.627	0.02128		324.627	0.14448		324.627	0.0156		324.627	368.119		324.627	175.015
326.026	0.06857		326.026	0.02026		326.026	0.13023		326.026	0.01602		326.026	503.82		326.026	379.309
327.425	0.06509		327.425	0.01918		327.425	0.13142		327.425	0.01456		327.425	385.175		327.425	207.024
328.825	0.06212		328.825	0.01829		328.825	0.12626		328.825	0.01416		328.825	348.679		328.825	177.478
330.224	0.05942		330.224	0.01747		330.224	0.12066		330.224	0.01355		330.224	340.627		330.224	181.782
331.623	0.05692		331.623	0.01672		331.623	0.11681		331.623	0.01337		331.623	303.738		331.623	146.209
333.022	0.05458		333.022	0.01601		333.022	0.11377		333.022	0.01285		333.022	307.715		333.022	141.386
334.422	0.0525		334.422	0.01539		334.422	0.10945		334.422	0.01278		334.422	285.929		334.422	132.533
335.821	0.05051		335.821	0.01479		335.821	0.10679		335.821	0.01253		335.821	273.459		335.821	117.318
337.22	0.04869		337.22	0.01424		337.22	0.10425		337.22	0.01199		337.22	268.032		337.22	113.22
338.619	0.04698		338.619	0.01373		338.619	0.1012		338.619	0.0121		338.619	268.836		338.619	118.17
340.019	0.04537		340.019	0.01325		340.019	0.09831		340.019	0.01185		340.019	245.821		340.019	98.1868
341.418	0.04388		341.418	0.0128		341.418	0.09635		341.418	0.01171		341.418	247.952		341.418	101.777
342.817	0.04248		342.817	0.01239		342.817	0.09368		342.817	0.0114		342.817	232.29		342.817	92.5683
344.216	0.04113		344.216	0.012		344.216	0.09177		344.216	0.01099		344.216	242.1		344.216	100.819
345.616	0.03988		345.616	0.01163		345.616	0.08962		345.616	0.01139		345.616	196.763		345.616	62.0014
347.015	0.0387		347.015	0.01127		347.015	0.08801		347.015	0.01079		347.015	198.113		347.015	66.7383
348.414	0.03755		348.414	0.01093		348.414	0.08666		348.414	0.01094		348.414	234.832		348.414	100.313
349.813	0.03647		349.813	0.0106		349.813	0.08522		349.813	0.01089		349.813	232.383		349.813	100.024
351.213	0.03546		351.213	0.01031		351.213	0.08315		351.213	0.01091		351.213	301.727		351.213	172.32
352.612	0.03441		352.612	0.01		352.612	0.08285		352.612	0.01107		352.612	118.735		352.612	17.7442
354.011	0.03348		354.011	0.00973		354.011	0.08132		354.011	0.01063		354.011	162.903		354.011	31.9497
355.41	0.0326		355.41	0.00947		355.41	0.08027		355.41	0.01063		355.41	172.932		355.41	45.4007
356.81	0.03169		356.81	0.0092		356.81	0.07972		356.81	0.01062		356.81	153.044		356.81	24.059
358.209	0.03086		358.209	0.00893		358.209	0.07942		358.209	0.01096		358.209	141.337		358.209	19.2661
359.608	0.03007		359.608	0.00872		359.608	0.0774		359.608	0.0106		359.608	160.252		359.608	34.3199
361.007	0.02927		361.007	0.00848		361.007	0.07757		361.007	0.01056		361.007	149.543		361.007	24.3769
362.407	0.02851		362.407	0.00825		362.407	0.07642		362.407	0.01059		362.407	144.197		362.407	19.2538
363.806	0.02781		363.806	0.00804		363.806	0.07578		363.806	0.0103		363.806	136.2		363.806	10.6538
365.205	0.0271		365.205	0.00783		365.205	0.07491		365.205	0.01054		365.205	147.589		365.205	23.1048
366.604	0.02641		366.604	0.00762		366.604	0.07468		366.604	0.01044		366.604	129.001		366.604	6.00959
368.004	0.02576		368.004	0.00743		368.004	0.07346		368.004	0.01058		368.004	115.522		368.004	11.8776
369.403	0.02511		369.403	0.00723		369.403	0.07364		369.403	0.01078		369.403	126.846		369.403	2.61974
370.802	0.0245		370.802	0.00706		370.802	0.07223		370.802	0.01068		370.802	116.99		370.802	21.5947
372.201	0.02383		372.201	0.00683		372.201	0.07398		372.201	0.01074		372.201	83.9627		372.201	58.6428
373.601	0.02328		373.601	0.00666		373.601	0.07358		373.601	0.01096		373.601	143.675		373.601	22.1161
375	0.0227		375	0.00649		375	0.07242		375	0.01106		375	124.581		375	1.91404
376.399	0.02217		376.399	0.00632		376.399	0.07208		376.399	0.01098		376.399	138.248		376.399	20.1588
377.799	0.02166		377.799	0.00615		377.799	0.07077		377.799	0.01083		377.799	75.2118		377.799	71.6355
379.198	0.02106		379.198	0.00595		379.198	0.07301		379.198	0.0113		379.198	99.2531		379.198	32.3563
380.597	0.02057		380.597	0.00579		380.597	0.07196		380.597	0.01126		380.597	103.953		380.597	24.9249
381.996	0.02007		381.996	0.00561		381.996	0.07259		381.996	0.01145		381.996	86.4277		381.996	41.8155
383.396	0.0196		383.396	0.00546		383.396	0.07255		383.396	0.01157		383.396	95.0176		383.396	37.5033
384.795	0.01912		384.795	0.0053		384.795	0.0729		384.795	0.01188		384.795	106.927		384.795	23.7754
386.194	0.01868		386.194	0.00511		386.194	0.07264		386.194	0.01191		386.194	90.3601		386.194	43.0612
387.593	0.01827		387.593	0.00496		387.593	0.07298		387.593	0.01209		387.593	94.3305		387.593	47.0636
388.993	0.01786		388.993	0.00479		388.993	0.07293		388.993	0.01241		388.993	95.0264		388.993	51.9014
390.392	0.01745		390.392	0.00461		390.392	0.07432		390.392	0.01228		390.392	96.1244		390.392	41.0348
391.791	0.01715		391.791	0.00445		391.791	0.07432		391.791	0.01246		391.791	80.4333		391.791	78.0653
393.19	0.01679		393.19	0.00427		393.19	0.0747		393.19	0.01281		393.19	83.6604		393.19	71.2565
394.59	0.01646		394.59	0.00409		394.59	0.07618		394.59	0.01286		394.59	90.7721		394.59	53.1165
395.989	0.01621		395.989	0.00392		395.989	0.07648		395.989	0.01318		395.989	79.4366		395.989	74.6766
397.388	0.01602		397.388	0.00374		397.388	0.07651		397.388	0.01314		397.388	56.5891		397.388	132.261
398.787	0.01573		398.787	0.00357		398.787	0.0812		398.787	0.01426		398.787	194.54		398.787	48.7744
400.187	0.01564		400.187	0.00338		400.187	0.08047		400.187	0.01443		400.187	123.14		400.187	32.7184
401.586	0.01557		401.586	0.0032		401.586	0.08148		401.586	0.0144		401.586	120.401		401.586	42.2987
402.985	0.01557		402.985	0.00299		402.985	0.08268		402.985	0.01477		402.985	79.1321		402.985	86.3738
404.384	0.01564		404.384	0.0028		404.384	0.08389		404.384	0.01525		404.384	77.0576		404.384	100.431
405.784	0.01577		405.784	0.00261		405.784	0.08546		405.784	0.01574		405.784	114.228		405.784	73.5318
407.183	0.016		407.183	0.0024		407.183	0.08723		407.183	0.0155		407.183	96.967		407.183	91.1367
408.582	0.01633		408.582	0.00221		408.582	0.08856		408.582	0.01646		408.582	113.193		408.582	95.8075
409.981	0.01676		409.981	0.00198		409.981	0.09073		409.981	0.01691		409.981	107.84		409.981	110.613
411.381	0.01728		411.381	0.00177		411.381	0.09286		411.381	0.01769		411.381	120.838		411.381	104.9
412.78	0.01796		412.78	0.00155		412.78	0.0951		412.78	0.01776		412.78	122.666		412.78	124.272
414.179	0.01875		414.179	0.00135		414.179	0.09756		414.179	0.01867		414.179	121.765		414.179	133.875
415.578	0.01968		415.578	0.00115		415.578	0.10134		415.578	0.0193		415.578	115.439		415.578	133.696
416.978	0.02079		416.978	0.00103		416.978	0.10361		416.978	0.02003		416.978	147.274		416.978	146.036
418.377	0.02206		418.377	0.000970829		418.377	0.10873		418.377	0.02074		418.377	121.324		418.377	156.315
419.776	0.02347		419.776	0.00103		419.776	0.11272		419.776	0.02171		419.776	130.702		419.776	141.063
421.175	0.02516		421.175	0.00125		421.175	0.117		421.175	0.02258		421.175	153.348		421.175	166.751
422.575	0.02703		422.575	0.00154		422.575	0.12179		422.575	0.02354		422.575	173.579		422.575	162.396
423.974	0.02901		423.974	0.0019		423.974	0.13518		423.974	0.02481		423.974	157.6		423.974	124.163
425.373	0.03169		425.373	0.00244		425.373	0.13195		425.373	0.02625		425.373	198.282		425.373	248.856
426.772	0.03446		426.772	0.00294		426.772	0.13891		426.772	0.02789		426.772	221.827		426.772	247.403
428.172	0.03767		428.172	0.00356		428.172	0.14657		428.172	0.02935		428.172	241.204		428.172	279.777
429.571	0.0413		429.571	0.00422		429.571	0.1557		429.571	0.03123		429.571	292.34		429.571	283.32
430.97	0.04556		430.97	0.00503		430.97	0.16761		430.97	0.03343		430.97	276.228		430.97	287.889
432.369	0.05051		432.369	0.00595		432.369	0.17854		432.369	0.03631		432.369	314.12		432.369	334.2
433.769	0.05636		433.769	0.00701		433.769	0.19309		433.769	0.03905		433.769	363.573		433.769	366.753
435.168	0.06335		435.168	0.00829		435.168	0.21045		435.168	0.04252		435.168	394.147		435.168	406.145
436.567	0.07179		436.567	0.00983		436.567	0.23227		436.567	0.04698		436.567	416.778		436.567	437.372
437.966	0.08226		437.966	0.01171		437.966	0.25671		437.966	0.05231		437.966	506.612		437.966	518.415
439.366	0.09547		439.366	0.01407		439.366	0.29054		439.366	0.05917		439.366	564.956		439.366	578.727
440.765	0.1127		440.765	0.01715		440.765	0.33417		440.765	0.06842		440.765	646.995		440.765	658.454
442.164	0.13612		442.164	0.02131		442.164	0.39203		442.164	0.08025		442.164	792.069		442.164	790.394
443.563	0.16973		443.563	0.02727		443.563	0.47517		443.563	0.09745		443.563	990.876		443.563	988.721
444.963	0.222		444.963	0.03651		444.963	0.60773		444.963	0.12411		444.963	1264.16		444.963	1229.43
446.362	0.31457		446.362	0.05285		446.362	0.8383		446.362	0.17164		446.362	1818.67		446.362	1760.94
447.761	0.52277		447.761	0.08956		447.761	1.35997		447.761	0.27876		447.761	3007.2		447.761	2880.66
449.16	1.42512		449.16	0.24861		449.16	3.6206		449.16	0.7421		449.16	8195.25		449.16	7806.31
450.56	2.18398		450.56	0.38731		450.56	5.42905		450.56	1.11218		450.56	12498.4		450.56	11746.2
451.959	0.63726		451.959	0.11478		451.959	1.54954		451.959	0.31739		451.959	3640.05		451.959	3405.49
453.358	0.37943		453.358	0.0693		453.358	0.90394		453.358	0.1851		453.358	2160.18		453.358	1997.63
454.757	0.27329		454.757	0.05058		454.757	0.63852		454.757	0.13063		454.757	1543.46		454.757	1432.51
456.157	0.21531		456.157	0.04031		456.157	0.49433		456.157	0.10095		456.157	1216.54		456.157	1088.5
457.556	0.17885		457.556	0.03388		457.556	0.40302		457.556	0.08197		457.556	1010.03		457.556	907.36
458.955	0.15374		458.955	0.02943		458.955	0.34056		458.955	0.06884		458.955	858.536		458.955	766.124
460.354	0.13541		460.354	0.02616		460.354	0.29494		460.354	0.05963		460.354	766.646		460.354	664.926
461.754	0.12144		461.754	0.02369		461.754	0.26062		461.754	0.05282		461.754	695.397		461.754	591.517
463.153	0.11046		463.153	0.02175		463.153	0.23332		463.153	0.04693		463.153	612.912		463.153	534.204
464.552	0.10154		464.552	0.02014		464.552	0.21148		464.552	0.04228		464.552	583.825		464.552	489.492
465.951	0.09419		465.951	0.01883		465.951	0.19314		465.951	0.03853		465.951	545.253		465.951	454.822
467.351	0.08803		467.351	0.01773		467.351	0.17883		467.351	0.03568		467.351	489.16		467.351	407.525
468.75	0.08279		468.75	0.01679		468.75	0.16565		468.75	0.03285		468.75	461.549		468.75	390.442
470.149	0.07824		470.149	0.01596		470.149	0.15455		470.149	0.03066		470.149	461.518		470.149	371.881
471.549	0.07426		471.549	0.01525		471.549	0.14694		471.549	0.02874		471.549	391.401		471.549	308.908
472.948	0.07082		472.948	0.01463		472.948	0.13762		472.948	0.02709		472.948	379.443		472.948	310.272
474.347	0.06775		474.347	0.01407		474.347	0.1313		474.347	0.02514		474.347	342.662		474.347	281.298
475.746	0.06519		475.746	0.0137		475.746	0.1227		475.746	0.0243		475.746	335.715		475.746	389.867
477.146	0.0625		477.146	0.01312		477.146	0.1174		477.146	0.02277		477.146	371.074		477.146	283.909
478.545	0.06026		478.545	0.0127		478.545	0.1135		478.545	0.02177		478.545	331.196		478.545	251.174
479.944	0.05826		479.944	0.01233		479.944	0.10898		479.944	0.02078		479.944	308.761		479.944	242.717
481.343	0.05636		481.343	0.01199		481.343	0.10504		481.343	0.01979		481.343	300.16		481.343	218.819
482.743	0.05468		482.743	0.01167		482.743	0.10048		482.743	0.01883		482.743	320.234		482.743	234.988
484.142	0.05311		484.142	0.01139		484.142	0.09739		484.142	0.01862		484.142	283.376		484.142	207.935
485.541	0.05167		485.541	0.0111		485.541	0.09476		485.541	0.01756		485.541	289.709		485.541	206.838
486.94	0.05033		486.94	0.01087		486.94	0.09163		486.94	0.017		486.94	285.608		486.94	205.015
488.34	0.0491		488.34	0.01065		488.34	0.0886		488.34	0.0164		488.34	276.991		488.34	202.401
489.739	0.04792		489.739	0.01042		489.739	0.08701		489.739	0.01574		489.739	261.299		489.739	182.523
491.138	0.04684		491.138	0.01022		491.138	0.08412		491.138	0.01503		491.138	261.556		491.138	186.325
492.537	0.04583		492.537	0.01003		492.537	0.08258		492.537	0.01481		492.537	241.593		492.537	169.293
493.937	0.04487		493.937	0.00985		493.937	0.0802		493.937	0.01459		493.937	251.874		493.937	179.227
495.336	0.04394		495.336	0.00966		495.336	0.08011		495.336	0.01373		495.336	218.33		495.336	138.484
496.735	0.0431		496.735	0.00952		496.735	0.07733		496.735	0.01341		496.735	222.947		496.735	150.7
498.134	0.04234		498.134	0.0094		498.134	0.07403		498.134	0.01313		498.134	250.166		498.134	185.386
499.534	0.04158		499.534	0.00924		499.534	0.07337		499.534	0.01252		499.534	238.616		499.534	173.754
500.933	0.04091		500.933	0.00915		500.933	0.07044		500.933	0.0126		500.933	255.776		500.933	204.641
502.332	0.03999		502.332	0.00887		502.332	0.07623		502.332	0.01186		502.332	207.29		502.332	98.4915
503.731	0.03944		503.731	0.00881		503.731	0.07168		503.731	0.01154		503.731	207.187		503.731	120.993
505.131	0.03884		505.131	0.00871		505.131	0.07083		505.131	0.01141		505.131	203.603		505.131	123.183
506.53	0.0382		506.53	0.00858		506.53	0.06966		506.53	0.01141		506.53	210.292		506.53	119.845
507.929	0.03763		507.929	0.00846		507.929	0.06901		507.929	0.0109		507.929	206.267		507.929	115.876
509.328	0.03713		509.328	0.00839		509.328	0.06748		509.328	0.01094		509.328	194.353		509.328	117.633
510.728	0.0366		510.728	0.00827		510.728	0.06733		510.728	0.0106		510.728	203.694		510.728	117.92
512.127	0.0361		512.127	0.00818		512.127	0.06653		512.127	0.01045		512.127	193.188		512.127	109.257
513.526	0.03563		513.526	0.00808		513.526	0.0665		513.526	0.0102		513.526	180.438		513.526	98.5037
514.925	0.03518		514.925	0.00801		514.925	0.06543		514.925	0.01008		514.925	182.989		514.925	104.712
516.325	0.03472		516.325	0.0079		516.325	0.06595		516.325	0.00957		516.325	180.198		516.325	94.6177
517.724	0.03426		517.724	0.00781		517.724	0.06508		517.724	0.00982		517.724	164.523		517.724	79.9858
519.123	0.03387		519.123	0.00775		519.123	0.06422		519.123	0.0095		519.123	178.78		519.123	95.4799
520.522	0.03346		520.522	0.00767		520.522	0.06444		520.522	0.00937		520.522	157.684		520.522	74.9661
521.922	0.03304		521.922	0.00757		521.922	0.06477		521.922	0.00888		521.922	192.991		521.922	101.239
523.321	0.03277		523.321	0.00755		523.321	0.06217		523.321	0.00897		523.321	194.686		523.321	117.716
524.72	0.03235		524.72	0.00746		524.72	0.06259		524.72	0.00893		524.72	163.761		524.72	83.8771
526.119	0.03203		526.119	0.00739		526.119	0.06289		526.119	0.00888		526.119	156.567		526.119	80.8344
527.519	0.03161		527.519	0.00728		527.519	0.06535		527.519	0.00882		527.519	118.892		527.519	28.9903
528.918	0.03132		528.918	0.00727		528.918	0.06256		528.918	0.00853		528.918	184.841		528.918	96.004
530.317	0.03102		530.317	0.0072		530.317	0.06297		530.317	0.00855		530.317	159.127		530.317	73.8136
531.716	0.03069		531.716	0.00713		531.716	0.06347		531.716	0.00847		531.716	159.088		531.716	69.6919
533.116	0.0304		533.116	0.00708		533.116	0.0631		533.116	0.00853		533.116	151.879		533.116	65.5636
534.515	0.03011		534.515	0.00702		534.515	0.06236		534.515	0.00826		534.515	165.343		534.515	78.533
535.914	0.02982		535.914	0.00695		535.914	0.06375		535.914	0.00819		535.914	148.264		535.914	58.6597
537.313	0.02954		537.313	0.00691		537.313	0.06358		537.313	0.00816		537.313	141.533		537.313	53.2675
538.713	0.02927		538.713	0.00685		538.713	0.06384		538.713	0.00811		538.713	141.48		538.713	52.1236
540.112	0.02901		540.112	0.00681		540.112	0.06368		540.112	0.00811		540.112	159.155		540.112	66.9511
541.511	0.02871		541.511	0.00674		541.511	0.06491		541.511	0.00803		541.511	123.742		541.511	29.9896
542.91	0.0285		542.91	0.0067		542.91	0.06523		542.91	0.00777		542.91	142.457		542.91	48.0997
544.31	0.02827		544.31	0.00667		544.31	0.06504		544.31	0.00785		544.31	165.17		544.31	69.561
545.709	0.02799		545.709	0.00662		545.709	0.06568		545.709	0.00789		545.709	143.706		545.709	46.3118
547.108	0.02774		547.108	0.00655		547.108	0.06787		547.108	0.00821		547.108	126.396		547.108	32.3406
548.507	0.02773		548.507	0.00664		548.507	0.06173		548.507	0.00784		548.507	265.211		548.507	176.294
549.907	0.02736		549.907	0.00651		549.907	0.06663		549.907	0.00775		549.907	163.487		549.907	64.1712
551.306	0.02715		551.306	0.00646		551.306	0.0683		551.306	0.00798		551.306	156.151		551.306	54.3293
552.705	0.0269		552.705	0.00639		552.705	0.07103		552.705	0.00787		552.705	140.208		552.705	39.1063
554.104	0.02669		554.104	0.00635		554.104	0.07152		554.104	0.00806		554.104	133.691		554.104	28.6872
555.504	0.02653		555.504	0.00634		555.504	0.0709		555.504	0.00822		555.504	147.071		555.504	42.0264
556.903	0.02633		556.903	0.00629		556.903	0.07321		556.903	0.00782		556.903	140.835		556.903	28.8699
558.302	0.02613		558.302	0.00626		558.302	0.07376		558.302	0.00796		558.302	132.961		558.302	21.1099
559.701	0.02596		559.701	0.00623		559.701	0.07608		559.701	0.00845		559.701	130.133		559.701	12.8281
561.101	0.0258		561.101	0.0062		561.101	0.07677		561.101	0.00819		561.101	137.701		561.101	19.8004
562.5	0.02565		562.5	0.00615		562.5	0.07947		562.5	0.00904		562.5	126.511		562.5	3.25793
563.899	0.02548		563.899	0.00612		563.899	0.08085		563.899	0.00846		563.899	131.006		563.899	5.06813
565.299	0.02537		565.299	0.00612		565.299	0.08321		565.299	0.00897		565.299	143.805		565.299	14.0141
566.698	0.02526		566.698	0.00608		566.698	0.08511		566.698	0.00896		566.698	129.865		566.698	13.5152
568.097	0.02516		568.097	0.00608		568.097	0.08838		568.097	0.00956		568.097	148.47		568.097	17.9143
569.496	0.02511		569.496	0.00608		569.496	0.09033		569.496	0.00954		569.496	164.753		569.496	18.2589
570.896	0.02505		570.896	0.00605		570.896	0.09378		570.896	0.01027		570.896	142.772		570.896	12.3326
572.295	0.02505		572.295	0.00606		572.295	0.09626		572.295	0.01045		572.295	165.444		572.295	18.2627
573.694	0.02513		573.694	0.00616		573.694	0.09812		573.694	0.01114		573.694	303.186		573.694	137.978
575.093	0.02503		575.093	0.00596		575.093	0.10814		575.093	0.01144		575.093	36.9742		575.093	137.76
576.493	0.02523		576.493	0.00601		576.493	0.11149		576.493	0.01196		576.493	87.5655		576.493	105.929
577.892	0.02543		577.892	0.00605		577.892	0.11678		577.892	0.01245		577.892	86.2579		577.892	114.983
579.291	0.0258		579.291	0.0061		579.291	0.12157		579.291	0.01319		579.291	122.429		579.291	126.886
580.69	0.02624		580.69	0.00619		580.69	0.1293		580.69	0.01467		580.69	130.366		580.69	101.75
582.09	0.02687		582.09	0.00628		582.09	0.13855		582.09	0.01565		582.09	114.488		582.09	139.122
583.489	0.02776		583.489	0.0064		583.489	0.14769		583.489	0.01697		583.489	128.418		583.489	163.538
584.888	0.02894		584.888	0.0066		584.888	0.1601		584.888	0.0184		584.888	131.444		584.888	175.422
586.287	0.03055		586.287	0.00688		586.287	0.17417		586.287	0.02015		586.287	147.337		586.287	182.805
587.687	0.0328		587.687	0.00721		587.687	0.19236		587.687	0.02272		587.687	148.988		587.687	247.462
589.086	0.03587		589.086	0.00774		589.086	0.21418		589.086	0.02581		589.086	172.691		589.086	266.938
590.485	0.0402		590.485	0.00847		590.485	0.24257		590.485	0.02935		590.485	202.297		590.485	309.018
591.884	0.04646		591.884	0.00954		591.884	0.2811		591.884	0.03503		591.884	238.553		591.884	397.033
593.284	0.05585		593.284	0.0112		593.284	0.33659		593.284	0.04238		593.284	282.305		593.284	508.972
594.683	0.07083		594.683	0.01391		594.683	0.41864		594.683	0.0533		594.683	390.098		594.683	637.557
596.082	0.09742		596.082	0.01875		596.082	0.56353		596.082	0.07348		596.082	528.335		596.082	946.293
597.481	0.15475		597.481	0.02938		597.481	0.86756		597.481	0.11503		597.481	854.926		597.481	1516.82
598.881	0.35809		598.881	0.06737		598.881	1.93369		598.881	0.26074		598.881	1986.01		598.881	3560.31
600.28	1.48125		600.28	0.27746		600.28	7.65142		600.28	1.05209		600.28	8395.35		600.28	14640.7
601.679	0.25641		601.679	0.04805		601.679	1.26412		601.679	0.17692		601.679	1448.02		601.679	2532.4
603.078	0.14571		603.078	0.02739		603.078	0.68225		603.078	0.09776		603.078	833.948		603.078	1420.88
604.478	0.10457		604.478	0.01978		604.478	0.46537		604.478	0.06758		604.478	585.486		604.478	1003.91
605.877	0.0833		605.877	0.01584		605.877	0.34958		605.877	0.05194		605.877	501.176		605.877	784.745
607.276	0.07038		607.276	0.01351		607.276	0.28083		607.276	0.04282		607.276	409.841		607.276	658.089
608.675	0.06175		608.675	0.01194		608.675	0.23314		608.675	0.03625		608.675	357.812		608.675	561.243
610.075	0.05561		610.075	0.01084		610.075	0.19843		610.075	0.03155		610.075	342.305		610.075	507.415
611.474	0.05103		611.474	0.01003		611.474	0.17267		611.474	0.02805		611.474	317.99		611.474	461.749
612.873	0.04747		612.873	0.00942		612.873	0.15361		612.873	0.02535		612.873	267.797		612.873	408.048
614.272	0.0447		614.272	0.00893		614.272	0.13642		614.272	0.02286		614.272	281.207		614.272	395.858
615.672	0.04242		615.672	0.00855		615.672	0.12334		615.672	0.02127		615.672	260.01		615.672	367.024
617.071	0.04051		617.071	0.00821		617.071	0.11296		617.071	0.01941		617.071	227.915		617.071	324.603
618.47	0.03894		618.47	0.00795		618.47	0.10368		618.47	0.01894		618.47	217.056		618.47	313.39
619.869	0.03763		619.869	0.00771		619.869	0.09443		619.869	0.01741		619.869	236.234		619.869	312.979
621.269	0.03641		621.269	0.0075		621.269	0.08812		621.269	0.01627		621.269	186.33		621.269	250.396
622.668	0.03543		622.668	0.00736		622.668	0.08297		622.668	0.01566		622.668	175.909		622.668	254.921
624.067	0.03452		624.067	0.00721		624.067	0.07816		624.067	0.01522		624.067	150.262		624.067	229.292
625.466	0.03371		625.466	0.00715		625.466	0.08005		625.466	0.01491		625.466	124.955		625.466	258.959
626.866	0.03315		626.866	0.00695		626.866	0.06526		626.866	0.01338		626.866	269.481		626.866	298.404
628.265	0.03249		628.265	0.00684		628.265	0.06266		628.265	0.01311		628.265	209.069		628.265	242.277
629.664	0.03191		629.664	0.00676		629.664	0.06083		629.664	0.01265		629.664	184.992		629.664	225.072
631.063	0.0314		631.063	0.00665		631.063	0.05609		631.063	0.01234		631.063	201.063		631.063	227.314
632.463	0.03097		632.463	0.00659		632.463	0.0539		632.463	0.012		632.463	213.969		632.463	244.833
633.862	0.0305		633.862	0.00651		633.862	0.05197		633.862	0.01117		633.862	178.949		633.862	208.406
635.261	0.03014		635.261	0.00645		635.261	0.04935		635.261	0.01072		635.261	195.173		635.261	220.891
636.66	0.02978		636.66	0.00641		636.66	0.04721		636.66	0.0109		636.66	188.419		636.66	215.616
638.06	0.02944		638.06	0.00635		638.06	0.04582		638.06	0.01049		638.06	177.447		638.06	206.207
639.459	0.02912		639.459	0.00629		639.459	0.04381		639.459	0.01035		639.459	173.28		639.459	194.318
640.858	0.02882		640.858	0.00624		640.858	0.04233		640.858	0.01034		640.858	171.366		640.858	195.672
642.257	0.02854		642.257	0.0062		642.257	0.04104		642.257	0.00983		642.257	158.229		642.257	179.356
643.657	0.0283		643.657	0.00616		643.657	0.0389		643.657	0.00954		643.657	168.725		643.657	190.468
645.056	0.02804		645.056	0.00609		645.056	0.03724		645.056	0.00939		645.056	155.347		645.056	164.634
646.455	0.02784		646.455	0.00608		646.455	0.03669		646.455	0.00871		646.455	156.677		646.455	176.349
647.854	0.02765		647.854	0.00606		647.854	0.03585		647.854	0.00908		647.854	171.57		647.854	198.444
649.254	0.02744		649.254	0.00602		649.254	0.0344		649.254	0.00916		649.254	161.187		649.254	181.819
650.653	0.02725		650.653	0.006		650.653	0.03421		650.653	0.00872		650.653	158.316		650.653	183.257
652.052	0.02702		652.052	0.00587		652.052	0.02715		652.052	0.009		652.052	227.816		652.052	198.432
653.451	0.0269		653.451	0.00591		653.451	0.03048		653.451	0.00867		653.451	164.75		653.451	169.304
654.851	0.02674		654.851	0.00589		654.851	0.02955		654.851	0.00836		654.851	159.752		654.851	165.627
656.25	0.0266		656.25	0.00584		656.25	0.02806		656.25	0.00835		656.25	178.48		656.25	177.13
657.649	0.02645		657.649	0.00583		657.649	0.02768		657.649	0.00821		657.649	169.014		657.649	169.275
659.049	0.02629		659.049	0.00582		659.049	0.02825		659.049	0.00803		659.049	145.085		659.049	154.57
660.448	0.02618		660.448	0.0058		660.448	0.02673		660.448	0.00805		660.448	166.231		660.448	168.222
661.847	0.02604		661.847	0.00577		661.847	0.02605		661.847	0.00791		661.847	152.162		661.847	154.798
663.246	0.0259		663.246	0.00574		663.246	0.02621		663.246	0.00783		663.246	142.209		663.246	144.887
664.646	0.0258		664.646	0.00573		664.646	0.02532		664.646	0.00794		664.646	143.7		664.646	148.642
666.045	0.02568		666.045	0.0057		666.045	0.02414		666.045	0.00753		666.045	152.896		666.045	151.209
667.444	0.02555		667.444	0.00568		667.444	0.02382		667.444	0.00771		667.444	140.419		667.444	138.97
668.843	0.02551		668.843	0.00567		668.843	0.02429		668.843	0.00746		668.843	151.168		668.843	153.004
670.243	0.02536		670.243	0.00566		670.243	0.02357		670.243	0.00726		670.243	138.723		670.243	137.565
671.642	0.02532		671.642	0.00565		671.642	0.02118		671.642	0.00763		671.642	183.081		671.642	177.378
673.041	0.02521		673.041	0.00564		673.041	0.02404		673.041	0.00743		673.041	146.589		673.041	157.73
674.44	0.02509		674.44	0.00561		674.44	0.02276		674.44	0.00701		674.44	126.825		674.44	128.796
675.84	0.025		675.84	0.00558		675.84	0.02278		675.84	0.00745		675.84	122.415		675.84	124.386
677.239	0.02489		677.239	0.00554		677.239	0.02077		677.239	0.00689		677.239	134.744		677.239	121.779
678.638	0.02491		678.638	0.0056		678.638	0.02026		678.638	0.00748		678.638	175.264		678.638	175.053
680.037	0.02478		680.037	0.00556		680.037	0.02086		680.037	0.00684		680.037	138.188		680.037	138.551
681.437	0.02473		681.437	0.00554		681.437	0.0206		681.437	0.00713		681.437	147.437		681.437	144.355
682.836	0.02464		682.836	0.00552		682.836	0.02044		682.836	0.00664		682.836	134.519		682.836	134.741
684.235	0.02459		684.235	0.00553		684.235	0.02036		684.235	0.00698		684.235	145.652		684.235	146.277
685.634	0.0245		685.634	0.00551		685.634	0.0197		685.634	0.00679		685.634	135.746		685.634	132.507
687.034	0.02444		687.034	0.00549		687.034	0.01959		687.034	0.00708		687.034	129.55		687.034	127.793
688.433	0.0244		688.433	0.00549		688.433	0.01978		688.433	0.00673		688.433	135.014		688.433	132.873
689.832	0.02435		689.832	0.00548		689.832	0.01863		689.832	0.0067		689.832	151.271		689.832	148.851
691.231	0.02426		691.231	0.00545		691.231	0.01882		691.231	0.00674		691.231	128.059		691.231	122.006
692.631	0.02423		692.631	0.00547		692.631	0.01798		692.631	0.00629		692.631	146.456		692.631	143.904
694.03	0.02421		694.03	0.00546		694.03	0.01789		694.03	0.0064		694.03	161.263		694.03	159.762
695.429	0.02414		695.429	0.00545		695.429	0.01828		695.429	0.00656		695.429	143.814		695.429	139.905
696.828	0.02408		696.828	0.00543		696.828	0.01772		696.828	0.00623		696.828	143.748		696.828	138.385
698.228	0.02412		698.228	0.00549		698.228	0.02009		698.228	0.00706		698.228	225.395		698.228	233.1
699.627	0.02399		699.627	0.00541		699.627	0.01763		699.627	0.00642		699.627	140.963		699.627	135.726
701.026	0.02395		701.026	0.0054		701.026	0.01716		701.026	0.00606		701.026	141.49		701.026	135.919
702.425	0.02389		702.425	0.0054		702.425	0.01634		702.425	0.00646		702.425	151.224		702.425	141.306
703.825	0.02386		703.825	0.00539		703.825	0.01711		703.825	0.00635		703.825	137.847		703.825	130.344
705.224	0.02381		705.224	0.00539		705.224	0.01756		705.224	0.00664		705.224	131.546		705.224	128.933
706.623	0.02379		706.623	0.00538		706.623	0.01698		706.623	0.00603		706.623	141.313		706.623	134.709
708.022	0.02373		708.022	0.00536		708.022	0.01706		708.022	0.00646		708.022	128.36		708.022	122.744
709.422	0.0237		709.422	0.00536		709.422	0.01623		709.422	0.00629		709.422	136.885		709.422	129.905
710.821	0.02369		710.821	0.00536		710.821	0.01668		710.821	0.00634		710.821	137.169		710.821	131.491
712.22	0.02364		712.22	0.00535		712.22	0.01593		712.22	0.00592		712.22	137.662		712.22	130.16
713.619	0.02363		713.619	0.00536		713.619	0.01595		713.619	0.00601		713.619	146.914		713.619	139.442
715.019	0.0236		715.019	0.00536		715.019	0.015		715.019	0.00666		715.019	155.899		715.019	148.79
716.418	0.02357		716.418	0.00534		716.418	0.0162		716.418	0.00615		716.418	135.631		716.418	129.114
717.817	0.02357		717.817	0.00536		717.817	0.01443		717.817	0.00606		717.817	169.972		717.817	162.09
719.216	0.02355		719.216	0.00535		719.216	0.01528		719.216	0.00637		719.216	163.732		719.216	157.554
720.616	0.02351		720.616	0.00533		720.616	0.01571		720.616	0.00589		720.616	143.156		720.616	136.188
722.015	0.0235		722.015	0.00534		722.015	0.01522		722.015	0.00612		722.015	162.127		722.015	156.023
723.414	0.02359		723.414	0.00542		723.414	0.01228		723.414	0.00582		723.414	260.039		723.414	252.875
724.813	0.02328		724.813	0.00521		724.813	0.01929		724.813	0.00616		724.813	107.282		724.813	94.6206
726.213	0.02332		726.213	0.00526		726.213	0.01727		726.213	0.00633		726.213	85.9507		726.213	75.7334
727.612	0.02334		727.612	0.00526		727.612	0.01715		727.612	0.00632		727.612	99.9255		727.612	89.8819
729.011	0.02331		729.011	0.00527		729.011	0.01695		729.011	0.00597		729.011	90.2115		729.011	83.4472
730.41	0.02336		730.41	0.0053		730.41	0.01529		730.41	0.00612		730.41	137.411		730.41	128.676
731.81	0.02332		731.81	0.00527		731.81	0.01622		731.81	0.00619		731.81	118.684		731.81	109.212
733.209	0.02329		733.209	0.00527		733.209	0.01592		733.209	0.00614		733.209	112.289		733.209	103.486
734.608	0.02331		734.608	0.0053		734.608	0.01502		734.608	0.00615		734.608	132.993		734.608	123.638
736.007	0.02332		736.007	0.0053		736.007	0.0148		736.007	0.00613		736.007	147.436		736.007	138.098
737.407	0.02327		737.407	0.00528		737.407	0.0158		737.407	0.00614		737.407	119.359		737.407	109.871
738.806	0.0233		738.806	0.00529		738.806	0.01494		738.806	0.00635		738.806	143.503		738.806	134.171
740.205	0.02328		740.205	0.00529		740.205	0.01426		740.205	0.00613		740.205	147.566		740.205	138.33
741.604	0.02327		741.604	0.00527		741.604	0.01538		741.604	0.00581		741.604	130.098		741.604	120.822
743.004	0.02325		743.004	0.00528		743.004	0.01471		743.004	0.00593		743.004	131.693		743.004	122.24
744.403	0.02328		744.403	0.00528
745.802	0.02323		745.802	0.00527
747.201	0.02324		747.201	0.00528
748.601	0.02324		748.601	0.00527
750	0.24544		750	0.16181
